# Supplementary material for: Synthesis of depressin, cryptomeridiol and 4-epi-cryptomeridiol enabled by a terpenoid chiral pool-producing platform
Source: Beilstein J Org Chem. 2026 May 5;22:683–90. doi: 10.3762/bjoc.22.53 (PMC13159238; doi:10.3762/bjoc.22.53)
Supplement: File 2 — X-ray crystal structure of 16. [file Beilstein_J_Org_Chem-22-683-s002.cif]

data_116_2a_auto
_audit_creation_date               2022-08-26
_audit_creation_method
;
Olex2 1.3
(compiled 2020.11.12 svn.r5f609507 for OlexSys, GUI svn.r6226)
;
_shelx_SHELXL_version_number       '2018/3'
_audit_contact_author_address      ?
_audit_contact_author_email        ?
_audit_contact_author_name         ''
_audit_contact_author_phone        ?
_publ_contact_author_id_orcid      ?
_publ_section_references
;
Dolomanov, O.V., Bourhis, L.J., Gildea, R.J, Howard, J.A.K. & Puschmann, H.
 (2009), J. Appl. Cryst. 42, 339-341.

Sheldrick, G.M. (2008). Acta Cryst. A64, 112-122.

Sheldrick, G.M. (2015). Acta Cryst. C71, 3-8.
;
_chemical_name_common              ?
_chemical_name_systematic          ?
_chemical_formula_moiety           'C26 H34 N4 O4'
_chemical_formula_sum              'C26 H34 N4 O4'
_chemical_formula_weight           466.57
_chemical_absolute_configuration   ad
_chemical_melting_point            ?
_chemical_oxdiff_formula           CNO
loop_
  _atom_type_symbol
  _atom_type_description
  _atom_type_scat_dispersion_real
  _atom_type_scat_dispersion_imag
  _atom_type_scat_source
 'C' 'C' 0.0181 0.0091 'International Tables Vol C Tables 4.2.6.8 and 6.1.1.4'
 'H' 'H' 0.0000 0.0000 'International Tables Vol C Tables 4.2.6.8 and 6.1.1.4'
 'N' 'N' 0.0311 0.0180 'International Tables Vol C Tables 4.2.6.8 and 6.1.1.4'
 'O' 'O' 0.0492 0.0322 'International Tables Vol C Tables 4.2.6.8 and 6.1.1.4'

_shelx_space_group_comment
;
The symmetry employed for this shelxl refinement is uniquely defined
by the following loop, which should always be used as a source of
symmetry information in preference to the above space-group names.
They are only intended as comments.
;
_space_group_crystal_system        'triclinic'
_space_group_IT_number             1
_space_group_name_H-M_alt          'P 1'
_space_group_name_Hall             'P 1'
loop_
  _space_group_symop_operation_xyz
 'x, y, z'

_cell_length_a                     11.71689(10)
_cell_length_b                     12.48435(11)
_cell_length_c                     18.50168(17)
_cell_angle_alpha                  106.0118(8)
_cell_angle_beta                   98.5748(7)
_cell_angle_gamma                  102.2048(7)
_cell_volume                       2479.85(4)
_cell_formula_units_Z              4
_cell_measurement_reflns_used      59967
_cell_measurement_temperature      100.00(10)
_cell_measurement_theta_max        76.4270
_cell_measurement_theta_min        2.5650
_shelx_estimated_absorpt_T_max     0.966
_shelx_estimated_absorpt_T_min     0.820
_exptl_absorpt_coefficient_mu      0.688
_exptl_absorpt_correction_T_max    1.00000
_exptl_absorpt_correction_T_min    0.81827
_exptl_absorpt_correction_type     multi-scan
_exptl_absorpt_process_details
;
CrysAlisPro 1.171.41.110a (Rigaku Oxford Diffraction, 2021)
Empirical absorption correction using spherical harmonics,
implemented in SCALE3 ABSPACK scaling algorithm.
;
_exptl_absorpt_special_details     ?
_exptl_crystal_colour              white
_exptl_crystal_colour_primary      white
_exptl_crystal_density_diffrn      1.250
_exptl_crystal_density_meas        ?
_exptl_crystal_density_method      ?
_exptl_crystal_description         block
_exptl_crystal_F_000               1000
_exptl_crystal_size_max            0.3
_exptl_crystal_size_mid            0.1
_exptl_crystal_size_min            0.05
_exptl_transmission_factor_max     ?
_exptl_transmission_factor_min     ?
_diffrn_reflns_av_R_equivalents    0.0315
_diffrn_reflns_av_unetI/netI       0.0220
_diffrn_reflns_Laue_measured_fraction_full  1.000
_diffrn_reflns_Laue_measured_fraction_max  0.999
_diffrn_reflns_limit_h_max         14
_diffrn_reflns_limit_h_min         -14
_diffrn_reflns_limit_k_max         15
_diffrn_reflns_limit_k_min         -15
_diffrn_reflns_limit_l_max         22
_diffrn_reflns_limit_l_min         -22
_diffrn_reflns_number              94748
_diffrn_reflns_point_group_measured_fraction_full  0.973
_diffrn_reflns_point_group_measured_fraction_max  0.971
_diffrn_reflns_theta_full          67.684
_diffrn_reflns_theta_max           68.247
_diffrn_reflns_theta_min           2.547
_diffrn_ambient_environment        N~2~
_diffrn_ambient_temperature        100.00(10)
_diffrn_detector                   'Hybrid Pixel Array Detector'
_diffrn_detector_area_resol_mean   10.0000
_diffrn_detector_type              HyPix
_diffrn_measured_fraction_theta_full  0.9999
_diffrn_measured_fraction_theta_max  0.9557
_diffrn_measurement_details
;
List of Runs (angles in degrees, time in seconds):

  # Type    Start    End  Width  t~exp~   \w     \q     \k     \f   Frames
--------------------------------------------------------------------------
  1  \w     76.00 105.00   0.50    0.07    --   47.62  57.00 162.00   58
  2  \w     25.00  51.00   0.50    0.07    --   47.62  77.00   0.00   52
  3  \w     42.00  73.00   0.50    0.07    --   47.62  19.00 -30.00   62
  4  \w     78.00 117.00   0.50    0.07    --   47.62  19.00 -30.00   78
  5  \w     25.00  57.00   0.50    0.07    --   47.62  77.00-180.00   64
  6  \w    -46.00 -16.00   0.50    0.07    --    4.00 129.00  28.76   60
  7  \w     -5.00  23.00   0.50    0.07    --   24.00  93.00 139.43   56
  8  \w    -19.00   6.00   0.50    0.07    --   16.00 103.00  74.45   50
  9  \w     14.00  39.00   0.50    0.07    --   44.00  92.00  87.46   50
 10  \w    -38.00 -12.00   0.50    0.07    --    8.00 124.00 -20.63   52
 11  \w      1.00  26.00   0.50    0.07    --   32.00  95.00 -66.11   50
 12  \w     16.00  41.00   0.50    0.07    --   44.00  89.00-119.21   50
 13  \w     -9.00  38.00   0.50    0.07    --   20.00  92.00-141.05   94
 14  \w     15.00  40.00   0.50    0.07    --   44.00  91.00 -53.41   50
 15  \w     11.00  36.00   0.50    0.07    --   40.00  91.00  12.22   50
 16  \w     33.00  62.00   0.50    0.07    --   56.00  77.00  61.59   58
 17  \w     37.00  62.00   0.50    0.07    --   60.00  77.00 136.74   50
 18  \w     81.00 106.00   0.50    0.07    --   64.00  77.00   0.03   50
 19  \w     41.00  72.00   0.50    0.07    --   64.00  77.00   0.03   62
 20  \w     37.00  64.00   0.50    0.07    --   60.00  77.00-121.99   54
 21  \w     43.00  79.00   0.50    0.07    --   64.00  77.00-163.20   72
 22  \w     35.00  61.00   0.50    0.07    --   56.00  76.00 -22.91   52
 23  \w     85.00 112.00   0.50    0.07    --   56.00  76.00 -22.91   54
 24  \w     34.00  65.00   0.50    0.07    --   56.00  76.00 111.03   62
 25  \w     45.00  71.00   0.50    0.07    --   68.00  77.00 143.31   52
 26  \w     46.00  72.00   0.50    0.07    --   68.00  76.00 158.72   52
 27  \w     47.00  73.00   0.50    0.07    --   68.00  76.00 127.69   52
 28  \w     36.00  62.00   0.50    0.07    --   56.00  75.00 -59.56   52
 29  \w     43.00  69.00   0.50    0.07    --   64.00  73.00-171.02   52
 30  \w     34.00  60.00   0.50    0.07    --   56.00  75.00 -80.64   52
 31  \w     43.00  69.00   0.50    0.07    --   64.00  72.00 -27.45   52
 32  \w    135.00 172.00   0.50    0.26    --  106.81  57.00 162.00   74
 33  \w     42.00  67.00   0.50    0.26    --  106.81 -94.00 120.00   50
 34  \w     76.00 102.00   0.50    0.26    --  106.81 -94.00 120.00   52
 35  \w     36.00  61.00   0.50    0.26    --  106.81 -94.00 -60.00   50
 36  \w     77.00 102.00   0.50    0.26    --  106.81 -94.00 -60.00   50
 37  \w     55.00 112.00   0.50    0.26    --  106.81-125.00-150.00  114
 38  \w     21.00  95.00   0.50    0.07    --   47.62-125.00 -90.00  148
 39  \w    -23.00  26.00   0.50    0.07    --   47.62 -57.00  20.00   98
 40  \w     28.00  59.00   0.50    0.07    --   47.62 -57.00  20.00   62
 41  \w     35.00  73.00   0.50    0.26    --  106.81 -61.00 150.00   76
 42  \w     36.00  68.00   0.50    0.26    --  106.81 -57.00  20.00   64
 43  \w     61.00 105.00   0.50    0.26    --  106.81 -77.00  30.00   88
 44  \w     35.00  75.00   0.50    0.26    --  106.81 -61.00 -30.00   80
 45  \w     36.00  75.00   0.50    0.26    --  106.81 -61.00-180.00   78
 46  \w   -173.00 -79.00   0.50    0.26    -- -100.00 -80.00-134.35  188
 47  \w   -164.00-121.00   0.50    0.26    --  -92.00 -77.00 -69.20   86
 48  \w    -99.00 -69.00   0.50    0.26    --  -92.00 -77.00 -69.20   60
 49  \w    -79.00 -28.00   0.50    0.07    --  -47.62 -77.00-180.00  102
 50  \w    -82.00 -49.00   0.50    0.07    --  -72.00 -77.00  28.00   66
 51  \w   -126.00-101.00   0.50    0.26    --  -92.00 -77.00 148.44   50
 52  \w    -95.00 -69.00   0.50    0.26    --  -92.00 -77.00 148.44   52
 53  \w    -90.00 -65.00   0.50    0.26    --  -88.00 -76.00 157.13   50
 54  \w    -96.00 -57.00   0.50    0.26    --  -80.00 -76.00 175.49   78
 55  \w   -170.00 -77.00   0.50    0.26    -- -100.00 -77.00 130.33  186
 56  \w   -163.00-112.00   0.50    0.26    --  -92.00 -76.00 -40.87  102
 57  \w   -135.00 -75.00   0.50    0.26    --  -96.00 -76.00 -89.65  120
 58  \w    -79.00 -53.00   0.50    0.07    --  -76.00 -76.00-159.02   52
 59  \w    -94.00 -69.00   0.50    0.26    --  -92.00 -76.00 -40.87   50
 60  \w    -86.00 -57.00   0.50    0.26    --  -80.00 -76.00   6.51   58
 61  \w    -93.00 -66.00   0.50    0.26    --  -88.00 -75.00 -66.79   54
 62  \w   -164.00 -69.00   0.50    0.26    --  -92.00 -76.00  90.04  190
 63  \w   -157.00 -99.00   0.50    0.26    --  -92.00 -75.00  71.32  116
 64  \w   -153.00-105.00   0.50    0.26    --  -88.00 -76.00 157.13   96
 65  \w   -164.00 -70.00   0.50    0.26    --  -92.00 -75.00 104.07  188
 66  \w    -95.00 -70.00   0.50    0.26    --  -92.00 -75.00  71.32   50
 67  \w    -78.00 -52.00   0.50    0.07    --  -72.00 -75.00  43.62   52
 68  \w    -80.00 -54.00   0.50    0.07    --  -76.00 -75.00-120.87   52
 69  \w    -91.00 -66.00   0.50    0.26    --  -88.00 -74.00-118.43   50
 70  \w   -123.00 -54.00   0.50    0.07    --  -76.00 -74.00-176.24  138
 71  \w   -150.00-124.00   0.50    0.26    --  -88.00 -74.00-118.43   52
 72  \w    -68.00 -42.00   0.50    0.07    --  -64.00 -74.00  26.62   52
 73  \w    -80.00 -54.00   0.50    0.07    --  -76.00 -74.00  83.91   52
 74  \w   -140.00 -66.00   0.50    0.26    --  -88.00 -74.00 121.80  148
 75  \w   -132.00 -67.00   0.50    0.26    --  -88.00 -74.00 131.82  130
 76  \w    -84.00 -58.00   0.50    0.07    --  -76.00 -73.00  19.57   52
 77  \w    -92.00 -63.00   0.50    0.26    --  -84.00 -73.00  68.75   58
 78  \w   -152.00 -66.00   0.50    0.26    --  -88.00 -74.00  29.89  172
 79  \w   -165.00 -71.00   0.50    0.26    --  -92.00 -73.00  53.86  188
 80  \w    -80.00 -55.00   0.50    0.07    --  -76.00 -73.00 -80.51   50
 81  \w    -85.00 -59.00   0.50    0.26    --  -80.00 -73.00 -34.22   52
 82  \w   -108.00 -64.00   0.50    0.26    --  -84.00 -73.00 -97.47   88
 83  \w    -82.00 -50.00   0.50    0.07    --  -72.00 -74.00-147.96   64
 84  \w    -93.00 -67.00   0.50    0.26    --  -88.00 -74.00-145.52   52
 85  \w   -146.00-120.00   0.50    0.07    --  -76.00 -73.00 -80.51   52
 86  \w   -172.00-112.00   0.50    0.26    -- -100.00 -72.00 -58.21  120
 87  \w   -109.00 -79.00   0.50    0.26    -- -100.00 -72.00 -58.21   60
 88  \w    -86.00 -60.00   0.50    0.26    --  -80.00 -72.00 -44.99   52
 89  \w    -74.00 -48.00   0.50    0.07    --  -68.00 -70.00-113.14   52
 90  \w    -73.00 -47.00   0.50    0.07    --  -68.00 -72.00 -34.65   52
 91  \w    -87.00 -61.00   0.50    0.26    --  -80.00 -70.00 -16.59   52
 92  \w    -97.00 -72.00   0.50    0.26    --  -92.00 -69.00   3.19   50
 93  \w   -157.00 -74.00   0.50    0.26    --  -92.00 -67.00 -28.27  166
 94  \w   -172.00 -85.00   0.50    0.26    -- -104.50 -68.00   1.14  174
 95  \w   -168.00 -77.00   0.50    0.26    --  -96.00 -67.00 173.87  182
 96  \w   -103.00 -71.00   0.50    0.26    --  -92.00 -73.00 164.36   64
 97  \w    -82.00 -56.00   0.50    0.07    --  -76.00 -70.00 144.94   52
 98  \w    -86.00 -48.00   0.50    0.07    --  -68.00 -69.00  49.92   76
 99  \w    -75.00 -49.00   0.50    0.07    --  -68.00 -67.00  68.12   52
100  \w   -174.00-142.00   0.50    0.26    -- -104.50 -57.00  20.00   64
101  \w   -137.00-110.00   0.50    0.26    -- -104.50 -57.00  20.00   54
102  \w   -113.00 -67.00   0.50    0.07    --  -47.62 -57.00  20.00   92
103  \w   -154.00 -80.00   0.50    0.26    --  -96.00 -62.00-133.57  148
104  \w   -114.00 -78.00   0.50    0.26    --  -96.00 -64.00-141.36   72
105  \w   -164.00 -73.00   0.50    0.26    --  -92.00 -67.00-179.81  182
106  \w    -84.00 -32.00   0.50    0.26    -- -104.50  77.00 -30.00  104
107  \w    -62.00 -33.00   0.50    0.26    -- -104.50  61.00-180.00   58
108  \w    -64.00 -32.00   0.50    0.26    -- -104.50  61.00  30.00   64
109  \w    -13.00  22.00   0.50    0.07    --  -47.62  57.00 162.00   70
110  \w    -59.00 -17.00   0.50    0.07    --  -47.62  57.00 162.00   84
111  \w    -62.00 -36.00   0.50    0.26    -- -104.50  61.00 120.00   52
112  \w    -62.00 -37.00   0.50    0.26    -- -104.50  57.00 162.00   50
113  \w   -108.00 -61.00   0.50    0.26    -- -104.50 112.00 176.16   94
114  \w   -110.00 -75.00   0.50    0.26    -- -104.50 125.00  90.00   70
115  \w   -124.00 -36.00   0.50    0.26    -- -104.50 142.00  -5.83  176
116  \w   -111.00 -75.00   0.50    0.26    -- -104.50 125.00   0.00   72
117  \w   -130.00 -60.00   0.50    0.26    -- -104.50 151.00-100.16  140
118  \w   -102.00 -40.00   0.50    0.26    -- -104.50 125.00-120.00  124
119  \w   -110.00 -46.00   0.50    0.26    -- -104.50 125.00-150.00  128
120  \w   -111.00 -63.00   0.50    0.26    -- -104.50 125.00-180.00   96
121  \w    -62.00 -37.00   0.50    0.26    -- -104.50  57.00 162.00   50
122  \w    -54.00 -29.00   0.50    0.07    --  -52.00 -77.00 155.27   50
123  \w   -122.00 -96.00   0.50    0.07    --  -52.00 -77.00 155.27   52
124  \w    -73.00 -47.00   0.50    0.07    --  -68.00 -72.00   1.27   52
125  \w   -124.00 -79.00   0.50    0.26    --  -96.00 -65.00 -37.91   90
126  \w     25.00 120.00   0.50    0.07    --   47.87  77.00  30.00  190
127  \w   -149.00 -55.00   0.50    0.07    --  -76.00 -73.00 -69.39  188
128  \w   -100.00 -75.00   0.50    0.07    --  -47.87 -57.00  20.00   50
129  \w    -63.00 -37.00   0.50    0.07    --  -60.00 -76.00-137.94   52
130  \w    -98.00 -73.00   0.50    0.26    --  -96.00 -76.00-151.86   50
131  \w   -162.00-136.00   0.50    0.26    --  -96.00 -77.00 158.36   52
132  \w   -150.00-124.00   0.50    0.26    --  -96.00 -76.00-151.86   52
133  \w   -105.00 -74.00   0.50    0.26    --  -96.00 -77.00 158.36   62
134  \w   -105.00 -79.00   0.50    0.26    -- -104.00 -81.00  46.49   52
135  \w   -157.00-131.00   0.50    0.26    -- -104.00 -81.00  46.49   52
136  \w   -111.00 -84.00   0.50    0.26    -- -104.50 -72.00 -72.56   54
137  \w    -68.00 -43.00   0.50    0.26    -- -104.50  61.00  60.00   50
138  \w   -162.00-135.00   0.50    0.26    -- -104.50 -72.00 -72.56   54
139  \w   -151.00 -85.00   0.50    0.26    -- -104.50 -69.00 145.60  132
140  \w   -109.00 -72.00   0.50    0.26    -- -104.50 114.00 -45.46   74
141  \w   -129.00 -79.00   0.50    0.26    -- -104.50 -83.00 -28.91  100
142  \w     84.00 110.00   0.50    0.26    --  108.75-125.00 150.00   52
;
_diffrn_measurement_device         'four-circle diffractometer'
_diffrn_measurement_device_type    'XtaLAB Synergy R, HyPix'
_diffrn_measurement_method         '\w scans'
_diffrn_orient_matrix_type        
 'CrysAlisPro convention (1999,Acta A55,543-557)'
_diffrn_orient_matrix_UB_11        -0.1186335000
_diffrn_orient_matrix_UB_12        -0.0828162000
_diffrn_orient_matrix_UB_13        -0.0011286000
_diffrn_orient_matrix_UB_21        -0.0272613000
_diffrn_orient_matrix_UB_22        0.0982543000
_diffrn_orient_matrix_UB_23        0.0604638000
_diffrn_orient_matrix_UB_31        -0.0648575000
_diffrn_orient_matrix_UB_32        0.0349406000
_diffrn_orient_matrix_UB_33        -0.0650504000
_diffrn_oxdiff_digest_frames
;
01f1a1055a187d77495fbaf0a559f5d5e909584256a
;
_diffrn_oxdiff_digest_hkl
;
01434e633bfeb63986ac06cfaa29432c23393a
;
_diffrn_radiation_monochromator    mirror
_diffrn_radiation_probe            x-ray
_diffrn_radiation_type             'Cu K\a'
_diffrn_radiation_wavelength       1.54184
_diffrn_source                     'Rotating-anode X-ray tube'
_diffrn_source_type                'PhotonJet R (Cu) X-ray Source'
_reflns_Friedel_coverage           0.944
_reflns_Friedel_fraction_full      0.947
_reflns_Friedel_fraction_max       0.943
_reflns_number_gt                  16979
_reflns_number_total               17625
_reflns_odcompleteness_completeness  99.99
_reflns_odcompleteness_iscentric   1
_reflns_odcompleteness_theta       66.97
_reflns_special_details
;
 Reflections were merged by SHELXL according to the crystal
 class for the calculation of statistics and refinement.
 
 _reflns_Friedel_fraction is defined as the number of unique
 Friedel pairs measured divided by the number that would be
 possible theoretically, ignoring centric projections and
 systematic absences.
;
_reflns_threshold_expression       'I > 2\s(I)'
_computing_cell_refinement         'CrysAlisPro 1.171.41.110a (Rigaku OD, 2021)'
_computing_data_collection         'CrysAlisPro 1.171.41.110a (Rigaku OD, 2021)'
_computing_data_reduction          'CrysAlisPro 1.171.41.110a (Rigaku OD, 2021)'
_computing_molecular_graphics      'Olex2 1.3 (Dolomanov et al., 2009)'
_computing_publication_material    'Olex2 1.3 (Dolomanov et al., 2009)'
_computing_structure_refinement    'SHELXL 2018/3 (Sheldrick, 2015)'
_computing_structure_solution      'SHELXS  (Sheldrick, 2008)'
_refine_diff_density_max           0.203
_refine_diff_density_min           -0.161
_refine_diff_density_rms           0.035
_refine_ls_abs_structure_details
;
 Flack x determined using 7911 quotients [(I+)-(I-)]/[(I+)+(I-)]
 (Parsons, Flack and Wagner, Acta Cryst. B69 (2013) 249-259).
;
_refine_ls_abs_structure_Flack     -0.09(4)
_refine_ls_extinction_coef         0.00084(10)
_refine_ls_extinction_expression  
 'Fc^*^=kFc[1+0.001xFc^2^\l^3^/sin(2\q)]^-1/4^'
_refine_ls_extinction_method       'SHELXL-2018/3 (Sheldrick 2018)'
_refine_ls_goodness_of_fit_ref     1.052
_refine_ls_hydrogen_treatment      constr
_refine_ls_matrix_type             full
_refine_ls_number_parameters       1246
_refine_ls_number_reflns           17625
_refine_ls_number_restraints       3
_refine_ls_R_factor_all            0.0300
_refine_ls_R_factor_gt             0.0287
_refine_ls_restrained_S_all        1.051
_refine_ls_shift/su_max            0.001
_refine_ls_shift/su_mean           0.000
_refine_ls_structure_factor_coef   Fsqd
_refine_ls_weighting_details      
 'w=1/[\s^2^(Fo^2^)+(0.0451P)^2^+0.2507P] where P=(Fo^2^+2Fc^2^)/3'
_refine_ls_weighting_scheme        calc
_refine_ls_wR_factor_gt            0.0745
_refine_ls_wR_factor_ref           0.0753
_refine_special_details            ?
_olex2_refinement_description
;
1. Fixed Uiso
 At 1.2 times of:
  All C(H) groups, All C(H,H) groups, All N(H) groups
 At 1.5 times of:
  All C(H,H,H) groups
2.a Ternary CH refined with riding coordinates:
 C73(H73), C3(H3), C71(H71), C107(H107), C37(H37), C5(H5), C105(H105), C39(H39)
2.b Secondary CH2 refined with riding coordinates:
 C70(H70A,H70B), C2(H2A,H2B), C104(H10J,H10K), C36(H36A,H36B), C42(H42A,H42B),
 C76(H76A,H76B), C43(H43A,H43B), C80(H80A,H80B), C81(H81A,H81B), C13(H13A,H13B),
  C114(H11A,H11B), C9(H9A,H9B), C77(H77A,H77B), C8(H8A,H8B), C46(H46A,H46B),
 C47(H47A,H47B), C12(H12A,H12B), C111(H11C,H11D), C110(H11E,H11F), C115(H11G,
 H11H)
2.c Aromatic/amide H refined with riding coordinates:
 N17(H17), N119(H119), N51(H51), N85(H85), C22(H22), C10(H10), C122(H122),
 C78(H78), C53(H53), C44(H44), C116(H116), C20(H20), C19(H19), C125(H125),
 C90(H90), C48(H48), C14(H14), C56(H56), C88(H88), C54(H54), C40(H40), C74(H74),
  C91(H91), C124(H124), C82(H82), C108(H108), C112(H112), C6(H6)
2.d Idealised Me refined as rotating group:
 C100(H10A,H10B,H10C), C32(H32A,H32B,H32C), C132(H13C,H13D,H13E), C98(H98A,
 H98B,H98C), C133(H13F,H13G,H13H), C99(H99A,H99B,H99C), C64(H64A,H64B,H64C),
 C66(H66A,H66B,H66C), C102(H10D,H10E,H10F), C30(H30A,H30B,H30C), C31(H31A,H31B,
 H31C), C134(H13I,H13J,H13K), C135(H13L,H13M,H13N), C68(H68A,H68B,H68C),
 C136(H13O,H13P,H13Q), C101(H10G,H10H,H10I), C65(H65A,H65B,H65C), C33(H33A,H33B,
 H33C), C67(H67A,H67B,H67C), C34(H34A,H34B,H34C)
;
_atom_sites_solution_hydrogens     geom
_atom_sites_solution_primary       direct
_atom_sites_solution_secondary     ?
loop_
  _atom_site_label
  _atom_site_type_symbol
  _atom_site_fract_x
  _atom_site_fract_y
  _atom_site_fract_z
  _atom_site_U_iso_or_equiv
  _atom_site_adp_type
  _atom_site_occupancy
  _atom_site_site_symmetry_order
  _atom_site_calc_flag
  _atom_site_refinement_flags_posn
  _atom_site_refinement_flags_adp
  _atom_site_refinement_flags_occupancy
  _atom_site_disorder_assembly
  _atom_site_disorder_group
 O26 O 0.56601(13) 0.58995(14) 0.57024(10) 0.0342(4) Uani 1 1 d . . . . .
 O60 O 0.44376(13) 0.38997(15) 0.41982(10) 0.0349(4) Uani 1 1 d . . . . .
 O59 O 0.59837(14) 0.35572(14) 0.47940(10) 0.0330(4) Uani 1 1 d . . . . .
 O94 O 0.92392(14) 0.19687(14) 1.02448(9) 0.0337(4) Uani 1 1 d . . . . .
 O25 O 0.41617(14) 0.64124(14) 0.51971(10) 0.0345(4) Uani 1 1 d . . . . .
 O63 O 0.44280(14) 0.50456(15) 0.19775(10) 0.0381(4) Uani 1 1 d . . . . .
 O62 O 0.60428(15) 0.53594(15) 0.15394(10) 0.0381(4) Uani 1 1 d . . . . .
 O128 O -0.07405(14) 0.73177(16) 0.02776(11) 0.0407(4) Uani 1 1 d . . . . .
 O127 O 0.06322(14) 0.77031(15) -0.03453(10) 0.0345(4) Uani 1 1 d . . . . .
 N17 N 0.22169(15) 0.62397(14) 0.57414(10) 0.0237(4) Uani 1 1 d . . . . .
 H17 H 0.255360 0.645056 0.539009 0.028 Uiso 1 1 calc R U . . .
 O93 O 1.07478(13) 0.24669(15) 0.97537(10) 0.0375(4) Uani 1 1 d . . . . .
 N119 N 0.26534(14) 0.71633(14) -0.00482(10) 0.0232(4) Uani 1 1 d . . . . .
 H119 H 0.228725 0.752945 -0.031190 0.028 Uiso 1 1 calc R U . . .
 O28 O 0.43164(15) 0.47213(14) 0.85037(10) 0.0392(4) Uani 1 1 d . . . . .
 N61 N 0.54875(16) 0.50601(15) 0.19947(11) 0.0291(4) Uani 1 1 d . . . . .
 O131 O 0.08420(16) 0.40944(16) 0.19310(12) 0.0490(5) Uani 1 1 d . . . . .
 O96 O 1.09752(16) 0.51426(15) 0.83906(12) 0.0485(5) Uani 1 1 d . . . . .
 N58 N 0.54810(15) 0.38397(14) 0.42672(10) 0.0255(4) Uani 1 1 d . . . . .
 O130 O -0.07893(16) 0.45592(15) 0.15880(12) 0.0457(5) Uani 1 1 d . . . . .
 N51 N 0.79810(15) 0.37823(14) 0.43116(10) 0.0236(4) Uani 1 1 d . . . . .
 H51 H 0.767230 0.367315 0.469937 0.028 Uiso 1 1 calc R U . . .
 N126 N 0.02137(15) 0.72399(16) 0.01063(11) 0.0270(4) Uani 1 1 d . . . . .
 N16 N 0.10481(14) 0.62751(14) 0.57624(10) 0.0233(4) Uani 1 1 d . . . . .
 N118 N 0.38379(14) 0.71827(14) -0.00393(10) 0.0229(4) Uani 1 1 d . . . . .
 N84 N 0.62010(14) 0.28191(15) 1.00416(10) 0.0241(4) Uani 1 1 d . . . . .
 N24 N 0.46574(15) 0.60525(15) 0.56868(11) 0.0266(4) Uani 1 1 d . . . . .
 N92 N 0.97446(15) 0.25078(15) 0.98574(10) 0.0259(4) Uani 1 1 d . . . . .
 N85 N 0.73110(14) 0.26583(14) 0.99597(10) 0.0237(4) Uani 1 1 d . . . . .
 H85 H 0.759431 0.216920 1.014892 0.028 Uiso 1 1 calc R U . . .
 N50 N 0.91090(14) 0.36432(14) 0.42569(10) 0.0233(4) Uani 1 1 d . . . . .
 O29 O 0.58619(16) 0.49738(19) 0.80000(12) 0.0518(5) Uani 1 1 d . . . . .
 N95 N 0.99161(18) 0.51411(16) 0.83596(12) 0.0358(5) Uani 1 1 d . . . . .
 O97 O 0.93941(18) 0.56445(17) 0.79929(12) 0.0521(5) Uani 1 1 d . . . . .
 N129 N 0.02728(17) 0.46019(15) 0.15952(11) 0.0318(4) Uani 1 1 d . . . . .
 N27 N 0.48181(17) 0.49742(16) 0.80138(12) 0.0332(4) Uani 1 1 d . . . . .
 C120 C 0.20670(17) 0.65676(16) 0.03583(11) 0.0210(4) Uani 1 1 d . . . . .
 C83 C 0.44539(17) 0.23954(17) 1.04959(12) 0.0232(4) Uani 1 1 d . . . . .
 C22 C 0.46844(18) 0.55265(17) 0.68446(13) 0.0257(4) Uani 1 1 d . . . . .
 H22 H 0.548969 0.550189 0.684653 0.031 Uiso 1 1 calc R U . . .
 C10 C -0.15625(19) 0.95546(18) 0.40110(13) 0.0279(4) Uani 1 1 d . . . . .
 H10 H -0.109328 0.997848 0.451448 0.034 Uiso 1 1 calc R U . . .
 C123 C 0.08834(18) 0.52867(17) 0.11756(12) 0.0248(4) Uani 1 1 d . . . . .
 C15 C -0.06476(18) 0.68746(16) 0.53534(12) 0.0231(4) Uani 1 1 d . . . . .
 C122 C 0.02924(17) 0.59273(17) 0.08411(12) 0.0241(4) Uani 1 1 d . . . . .
 H122 H -0.050563 0.592799 0.088331 0.029 Uiso 1 1 calc R U . . .
 C70 C 0.60245(17) 0.12083(17) 1.05888(12) 0.0219(4) Uani 1 1 d . . . . .
 H70A H 0.640711 0.081694 1.018854 0.026 Uiso 1 1 calc R U . . .
 H70B H 0.532695 0.062752 1.061746 0.026 Uiso 1 1 calc R U . . .
 C72 C 0.78175(17) 0.10654(17) 1.16030(12) 0.0228(4) Uani 1 1 d . . . . .
 C52 C 0.73614(17) 0.40881(16) 0.37607(12) 0.0220(4) Uani 1 1 d . . . . .
 C11 C -0.24571(18) 0.86616(17) 0.39593(13) 0.0266(4) Uani 1 1 d . . . . .
 C103 C 0.42616(17) 0.74915(16) -0.05788(12) 0.0214(4) Uani 1 1 d . . . . .
 C78 C 0.25460(17) -0.04596(18) 1.17154(13) 0.0271(4) Uani 1 1 d . . . . .
 H78 H 0.232556 -0.089939 1.118361 0.033 Uiso 1 1 calc R U . . .
 C2 C 0.13521(17) 0.75584(16) 0.49649(12) 0.0229(4) Uani 1 1 d . . . . .
 H2A H 0.216507 0.793254 0.529547 0.027 Uiso 1 1 calc R U . . .
 H2B H 0.098189 0.817855 0.489972 0.027 Uiso 1 1 calc R U . . .
 C104 C 0.35103(17) 0.77519(16) -0.12144(11) 0.0216(4) Uani 1 1 d . . . . .
 H10J H 0.272541 0.716721 -0.139562 0.026 Uiso 1 1 calc R U . . .
 H10K H 0.391077 0.767825 -0.165367 0.026 Uiso 1 1 calc R U . . .
 C109 C 0.46715(18) 1.00214(19) -0.24824(13) 0.0282(5) Uani 1 1 d . . . . .
 C55 C 0.61135(18) 0.47092(17) 0.25942(12) 0.0238(4) Uani 1 1 d . . . . .
 C121 C 0.08807(17) 0.65746(17) 0.04398(12) 0.0222(4) Uani 1 1 d . . . . .
 C100 C 0.39910(18) 0.31524(19) 1.00813(13) 0.0268(4) Uani 1 1 d . . . . .
 H10A H 0.449821 0.394723 1.030764 0.040 Uiso 1 1 calc R U . . .
 H10B H 0.316748 0.313676 1.013216 0.040 Uiso 1 1 calc R U . . .
 H10C H 0.400610 0.286578 0.953446 0.040 Uiso 1 1 calc R U . . .
 C36 C 0.92427(17) 0.34228(17) 0.55506(12) 0.0227(4) Uani 1 1 d . . . . .
 H36A H 0.887293 0.407070 0.570246 0.027 Uiso 1 1 calc R U . . .
 H36B H 0.992538 0.353837 0.597566 0.027 Uiso 1 1 calc R U . . .
 C53 C 0.79219(18) 0.44196(17) 0.31984(12) 0.0238(4) Uani 1 1 d . . . . .
 H53 H 0.873909 0.442973 0.321805 0.029 Uiso 1 1 calc R U . . .
 C44 C 1.25974(18) 0.22141(18) 0.70679(13) 0.0276(4) Uani 1 1 d . . . . .
 H44 H 1.288172 0.303307 0.725479 0.033 Uiso 1 1 calc R U . . .
 C42 C 1.09124(19) 0.19800(18) 0.77526(12) 0.0279(4) Uani 1 1 d . . . . .
 H42A H 1.067985 0.172724 0.818456 0.033 Uiso 1 1 calc R U . . .
 H42B H 1.105287 0.283015 0.790581 0.033 Uiso 1 1 calc R U . . .
 C116 C 0.61379(18) 0.8013(2) -0.09949(13) 0.0297(5) Uani 1 1 d . . . . .
 H116 H 0.570087 0.832754 -0.132024 0.036 Uiso 1 1 calc R U . . .
 C20 C 0.29525(18) 0.52844(17) 0.74050(12) 0.0239(4) Uani 1 1 d . . . . .
 H20 H 0.258560 0.508277 0.779078 0.029 Uiso 1 1 calc R U . . .
 C69 C 0.56006(17) 0.21528(17) 1.03612(12) 0.0220(4) Uani 1 1 d . . . . .
 C73 C 0.67727(17) 0.11295(17) 1.20032(12) 0.0237(4) Uani 1 1 d . . . . .
 H73 H 0.699190 0.169155 1.253717 0.028 Uiso 1 1 calc R U . . .
 C21 C 0.41447(19) 0.52796(17) 0.74105(13) 0.0262(4) Uani 1 1 d . . . . .
 C3 C 0.14628(18) 0.68440(17) 0.41770(12) 0.0255(4) Uani 1 1 d . . . . .
 H3 H 0.114786 0.598974 0.405405 0.031 Uiso 1 1 calc R U . . .
 C23 C 0.40338(18) 0.58119(16) 0.62710(12) 0.0235(4) Uani 1 1 d . . . . .
 C71 C 0.69163(16) 0.16816(16) 1.13653(11) 0.0213(4) Uani 1 1 d . . . . .
 H71 H 0.721684 0.254365 1.155877 0.026 Uiso 1 1 calc R U . . .
 C117 C 0.55406(17) 0.75199(17) -0.05518(12) 0.0236(4) Uani 1 1 d . . . . .
 C32 C -0.12059(19) 0.65503(19) 0.59765(13) 0.0285(5) Uani 1 1 d . . . . .
 H32A H -0.060752 0.638826 0.633179 0.043 Uiso 1 1 calc R U . . .
 H32B H -0.188223 0.586110 0.574033 0.043 Uiso 1 1 calc R U . . .
 H32C H -0.148924 0.719176 0.626093 0.043 Uiso 1 1 calc R U . . .
 C107 C 0.35225(18) 0.97534(17) -0.14659(12) 0.0246(4) Uani 1 1 d . . . . .
 H107 H 0.385550 1.059319 -0.116715 0.030 Uiso 1 1 calc R U . . .
 C76 C 0.42170(19) -0.12734(18) 1.21734(13) 0.0286(4) Uani 1 1 d . . . . .
 H76A H 0.441309 -0.175056 1.249712 0.034 Uiso 1 1 calc R U . . .
 H76B H 0.416360 -0.172016 1.163090 0.034 Uiso 1 1 calc R U . . .
 C18 C 0.28351(17) 0.58827(16) 0.62590(12) 0.0218(4) Uani 1 1 d . . . . .
 C19 C 0.23172(18) 0.55782(16) 0.68466(12) 0.0230(4) Uani 1 1 d . . . . .
 H19 H 0.150751 0.558004 0.684940 0.028 Uiso 1 1 calc R U . . .
 C41 C 0.98942(18) 0.14317(18) 0.70536(12) 0.0253(4) Uani 1 1 d . . . . .
 C35 C 0.96979(17) 0.34364(16) 0.48289(12) 0.0216(4) Uani 1 1 d . . . . .
 C132 C 0.14026(18) 0.82858(18) -0.20853(13) 0.0270(4) Uani 1 1 d . . . . .
 H13C H 0.184356 0.777464 -0.235275 0.040 Uiso 1 1 calc R U . . .
 H13D H 0.103352 0.863484 -0.244002 0.040 Uiso 1 1 calc R U . . .
 H13E H 0.077790 0.783735 -0.190619 0.040 Uiso 1 1 calc R U . . .
 C125 C 0.26340(18) 0.59009(17) 0.07246(13) 0.0246(4) Uani 1 1 d . . . . .
 H125 H 0.343285 0.588993 0.069083 0.030 Uiso 1 1 calc R U . . .
 C1 C 0.06203(17) 0.68695(16) 0.53732(11) 0.0219(4) Uani 1 1 d . . . . .
 C90 C 0.80985(19) 0.45875(19) 0.88359(13) 0.0302(5) Uani 1 1 d . . . . .
 H90 H 0.775091 0.506241 0.859861 0.036 Uiso 1 1 calc R U . . .
 C57 C 0.61417(17) 0.41120(16) 0.37107(12) 0.0219(4) Uani 1 1 d . . . . .
 C48 C 1.13709(18) 0.26598(18) 0.51750(13) 0.0269(4) Uani 1 1 d . . . . .
 H48 H 1.099074 0.251579 0.557066 0.032 Uiso 1 1 calc R U . . .
 C14 C -0.12522(18) 0.71527(17) 0.47857(13) 0.0263(4) Uani 1 1 d . . . . .
 H14 H -0.082635 0.735478 0.442322 0.032 Uiso 1 1 calc R U . . .
 C87 C 0.91382(17) 0.32036(17) 0.95164(12) 0.0232(4) Uani 1 1 d . . . . .
 C56 C 0.55260(18) 0.44145(17) 0.31265(12) 0.0242(4) Uani 1 1 d . . . . .
 H56 H 0.471010 0.441622 0.309769 0.029 Uiso 1 1 calc R U . . .
 C88 C 0.97792(18) 0.38251(17) 0.91213(12) 0.0258(4) Uani 1 1 d . . . . .
 H88 H 1.056920 0.378069 0.908517 0.031 Uiso 1 1 calc R U . . .
 C79 C 0.24233(18) 0.06171(19) 1.18869(13) 0.0276(4) Uani 1 1 d . . . . .
 C113 C 0.73965(18) 0.89622(19) -0.21388(13) 0.0280(5) Uani 1 1 d . . . . .
 C49 C 1.08486(17) 0.31790(16) 0.47303(12) 0.0223(4) Uani 1 1 d . . . . .
 C43 C 1.20916(19) 0.16726(18) 0.76178(12) 0.0285(4) Uani 1 1 d . . . . .
 H43A H 1.268181 0.194514 0.811565 0.034 Uiso 1 1 calc R U . . .
 H43B H 1.193762 0.082254 0.740897 0.034 Uiso 1 1 calc R U . . .
 C54 C 0.73187(18) 0.47246(17) 0.26293(12) 0.0250(4) Uani 1 1 d . . . . .
 H54 H 0.771440 0.494572 0.225998 0.030 Uiso 1 1 calc R U . . .
 C40 C 0.93627(19) 0.20781(18) 0.67248(12) 0.0266(4) Uani 1 1 d . . . . .
 H40 H 0.963101 0.289235 0.696235 0.032 Uiso 1 1 calc R U . . .
 C38 C 0.73679(19) 0.21874(18) 0.58977(13) 0.0269(4) Uani 1 1 d . . . . .
 C37 C 0.83247(17) 0.22881(16) 0.54310(12) 0.0219(4) Uani 1 1 d . . . . .
 H37 H 0.805965 0.177326 0.488286 0.026 Uiso 1 1 calc R U . . .
 C98 C 0.90370(18) 0.18219(17) 1.20694(13) 0.0264(4) Uani 1 1 d . . . . .
 H98A H 0.894416 0.251747 1.243445 0.040 Uiso 1 1 calc R U . . .
 H98B H 0.952720 0.204444 1.172233 0.040 Uiso 1 1 calc R U . . .
 H98C H 0.942932 0.139356 1.235348 0.040 Uiso 1 1 calc R U . . .
 C74 C 0.57863(18) 0.00963(17) 1.18766(12) 0.0250(4) Uani 1 1 d . . . . .
 H74 H 0.552240 -0.042844 1.136619 0.030 Uiso 1 1 calc R U . . .
 C5 C 0.12757(19) 0.72818(18) 0.34810(12) 0.0287(4) Uani 1 1 d . . . . .
 H5 H 0.085950 0.666682 0.298039 0.034 Uiso 1 1 calc R U . . .
 C86 C 0.79563(17) 0.32636(17) 0.95844(12) 0.0234(4) Uani 1 1 d . . . . .
 C75 C 0.52264(18) -0.01781(17) 1.24035(12) 0.0256(4) Uani 1 1 d . . . . .
 C105 C 0.32993(17) 0.89557(16) -0.09707(11) 0.0218(4) Uani 1 1 d . . . . .
 H105 H 0.351502 0.936050 -0.040189 0.026 Uiso 1 1 calc R U . . .
 C7 C 0.0203(2) 0.86603(19) 0.30922(13) 0.0297(5) Uani 1 1 d . . . . .
 C133 C 0.16480(19) 1.00419(18) -0.09354(13) 0.0278(4) Uani 1 1 d . . . . .
 H13F H 0.125093 1.040927 -0.126581 0.042 Uiso 1 1 calc R U . . .
 H13G H 0.224886 1.063710 -0.050878 0.042 Uiso 1 1 calc R U . . .
 H13H H 0.105264 0.960787 -0.072880 0.042 Uiso 1 1 calc R U . . .
 C91 C 0.74671(18) 0.39848(18) 0.92287(13) 0.0278(5) Uani 1 1 d . . . . .
 H91 H 0.668287 0.405117 0.926374 0.033 Uiso 1 1 calc R U . . .
 C45 C 1.27093(17) 0.17208(17) 0.63554(12) 0.0252(4) Uani 1 1 d . . . . .
 C80 C 0.19453(18) 0.10759(19) 1.12655(13) 0.0300(5) Uani 1 1 d . . . . .
 H80A H 0.117657 0.123987 1.135003 0.036 Uiso 1 1 calc R U . . .
 H80B H 0.177587 0.046465 1.076121 0.036 Uiso 1 1 calc R U . . .
 C124 C 0.20584(18) 0.52730(17) 0.11256(13) 0.0260(4) Uani 1 1 d . . . . .
 H124 H 0.245349 0.483124 0.136819 0.031 Uiso 1 1 calc R U . . .
 C81 C 0.27810(19) 0.2174(2) 1.12240(14) 0.0308(5) Uani 1 1 d . . . . .
 H81A H 0.235191 0.246230 1.084687 0.037 Uiso 1 1 calc R U . . .
 H81B H 0.298567 0.277728 1.173422 0.037 Uiso 1 1 calc R U . . .
 C99 C 0.78598(19) -0.00691(18) 1.10672(13) 0.0284(4) Uani 1 1 d . . . . .
 H99A H 0.812681 -0.053845 1.136960 0.043 Uiso 1 1 calc R U . . .
 H99B H 0.842045 0.007277 1.073912 0.043 Uiso 1 1 calc R U . . .
 H99C H 0.705978 -0.048093 1.074378 0.043 Uiso 1 1 calc R U . . .
 C89 C 0.92544(19) 0.45042(18) 0.87838(12) 0.0275(5) Uani 1 1 d . . . . .
 C13 C -0.25356(18) 0.71708(19) 0.46767(14) 0.0304(5) Uani 1 1 d . . . . .
 H13A H -0.286369 0.697252 0.510033 0.036 Uiso 1 1 calc R U . . .
 H13B H -0.299331 0.657392 0.418585 0.036 Uiso 1 1 calc R U . . .
 C82 C 0.39176(18) 0.19823(18) 1.09945(13) 0.0260(4) Uani 1 1 d . . . . .
 H82 H 0.429792 0.152059 1.122617 0.031 Uiso 1 1 calc R U . . .
 C108 C 0.39276(18) 0.93756(18) -0.21880(13) 0.0268(4) Uani 1 1 d . . . . .
 H108 H 0.362542 0.857948 -0.247941 0.032 Uiso 1 1 calc R U . . .
 C112 C 0.66393(19) 0.86920(19) -0.28175(13) 0.0302(5) Uani 1 1 d . . . . .
 H112 H 0.629555 0.788919 -0.307511 0.036 Uiso 1 1 calc R U . . .
 C4 C 0.2514(2) 0.72056(19) 0.38243(13) 0.0290(5) Uani 1 1 d . . . . .
 C39 C 0.83931(18) 0.16365(17) 0.60233(12) 0.0258(4) Uani 1 1 d . . . . .
 H39 H 0.816135 0.077632 0.578824 0.031 Uiso 1 1 calc R U . . .
 C114 C 0.76759(19) 0.8034(2) -0.18284(14) 0.0332(5) Uani 1 1 d . . . . .
 H11A H 0.853105 0.806197 -0.180843 0.040 Uiso 1 1 calc R U . . .
 H11B H 0.719693 0.727423 -0.219374 0.040 Uiso 1 1 calc R U . . .
 C9 C -0.1203(2) 0.99749(19) 0.33703(13) 0.0302(5) Uani 1 1 d . . . . .
 H9A H -0.122250 1.079233 0.347915 0.036 Uiso 1 1 calc R U . . .
 H9B H -0.179110 0.951690 0.288208 0.036 Uiso 1 1 calc R U . . .
 C77 C 0.29862(19) -0.10634(19) 1.22528(13) 0.0302(5) Uani 1 1 d . . . . .
 H77A H 0.239737 -0.181523 1.214733 0.036 Uiso 1 1 calc R U . . .
 H77B H 0.304251 -0.059197 1.279007 0.036 Uiso 1 1 calc R U . . .
 C106 C 0.22532(17) 0.92251(17) -0.14037(12) 0.0229(4) Uani 1 1 d . . . . .
 C8 C 0.0060(2) 0.9877(2) 0.32708(14) 0.0318(5) Uani 1 1 d . . . . .
 H8A H 0.025169 1.017892 0.284895 0.038 Uiso 1 1 calc R U . . .
 H8B H 0.064826 1.037390 0.375025 0.038 Uiso 1 1 calc R U . . .
 C64 C 0.61660(19) 0.1352(2) 0.54632(14) 0.0331(5) Uani 1 1 d . . . . .
 H64A H 0.569727 0.173497 0.518349 0.050 Uiso 1 1 calc R U . . .
 H64B H 0.573340 0.110574 0.582886 0.050 Uiso 1 1 calc R U . . .
 H64C H 0.628986 0.067563 0.509618 0.050 Uiso 1 1 calc R U . . .
 C6 C 0.09903(19) 0.84043(19) 0.35730(13) 0.0280(4) Uani 1 1 d . . . . .
 H6 H 0.141845 0.901600 0.402871 0.034 Uiso 1 1 calc R U . . .
 C66 C 1.13368(19) 0.34647(19) 0.40783(13) 0.0279(5) Uani 1 1 d . . . . .
 H66A H 1.080595 0.296506 0.358550 0.042 Uiso 1 1 calc R U . . .
 H66B H 1.213762 0.333991 0.409944 0.042 Uiso 1 1 calc R U . . .
 H66C H 1.138481 0.427527 0.412552 0.042 Uiso 1 1 calc R U . . .
 C102 C 0.5545(2) 0.0529(2) 1.32424(13) 0.0340(5) Uani 1 1 d . . . . .
 H10D H 0.586845 0.009146 1.355002 0.051 Uiso 1 1 calc R U . . .
 H10E H 0.482691 0.070474 1.340242 0.051 Uiso 1 1 calc R U . . .
 H10F H 0.614751 0.125144 1.332167 0.051 Uiso 1 1 calc R U . . .
 C46 C 1.32727(18) 0.24308(18) 0.58969(13) 0.0286(4) Uani 1 1 d . . . . .
 H46A H 1.402710 0.223157 0.581275 0.034 Uiso 1 1 calc R U . . .
 H46B H 1.348414 0.325708 0.620957 0.034 Uiso 1 1 calc R U . . .
 C30 C 0.2969(2) 0.6250(2) 0.33575(14) 0.0376(5) Uani 1 1 d . . . . .
 H30A H 0.229919 0.556168 0.309721 0.056 Uiso 1 1 calc R U . . .
 H30B H 0.356264 0.606282 0.370120 0.056 Uiso 1 1 calc R U . . .
 H30C H 0.334144 0.650614 0.297217 0.056 Uiso 1 1 calc R U . . .
 C47 C 1.25005(19) 0.2278(2) 0.51149(13) 0.0303(5) Uani 1 1 d . . . . .
 H47A H 1.297650 0.272850 0.484561 0.036 Uiso 1 1 calc R U . . .
 H47B H 1.228326 0.145330 0.479860 0.036 Uiso 1 1 calc R U . . .
 C31 C 0.3490(2) 0.8293(2) 0.42619(13) 0.0314(5) Uani 1 1 d . . . . .
 H31A H 0.389292 0.858239 0.389891 0.047 Uiso 1 1 calc R U . . .
 H31B H 0.407202 0.812508 0.462439 0.047 Uiso 1 1 calc R U . . .
 H31C H 0.314074 0.887972 0.454719 0.047 Uiso 1 1 calc R U . . .
 C12 C -0.27080(19) 0.83534(19) 0.46626(13) 0.0293(5) Uani 1 1 d . . . . .
 H12A H -0.354305 0.835894 0.469374 0.035 Uiso 1 1 calc R U . . .
 H12B H -0.217414 0.895782 0.512642 0.035 Uiso 1 1 calc R U . . .
 C111 C 0.6257(2) 0.9482(2) -0.32289(14) 0.0350(5) Uani 1 1 d . . . . .
 H11C H 0.637401 0.923597 -0.376300 0.042 Uiso 1 1 calc R U . . .
 H11D H 0.677421 1.027721 -0.296689 0.042 Uiso 1 1 calc R U . . .
 C110 C 0.49355(19) 0.9491(2) -0.32541(14) 0.0332(5) Uani 1 1 d . . . . .
 H11E H 0.470574 0.992252 -0.360304 0.040 Uiso 1 1 calc R U . . .
 H11F H 0.442871 0.868563 -0.347759 0.040 Uiso 1 1 calc R U . . .
 C134 C 0.60959(18) 0.69853(19) -0.00005(14) 0.0283(5) Uani 1 1 d . . . . .
 H13I H 0.605295 0.739273 0.052536 0.042 Uiso 1 1 calc R U . . .
 H13J H 0.693537 0.704621 -0.002706 0.042 Uiso 1 1 calc R U . . .
 H13K H 0.566068 0.616908 -0.014136 0.042 Uiso 1 1 calc R U . . .
 C135 C 0.8026(2) 1.0185(2) -0.16405(15) 0.0387(5) Uani 1 1 d . . . . .
 H13L H 0.801302 1.070300 -0.195268 0.058 Uiso 1 1 calc R U . . .
 H13M H 0.885794 1.023091 -0.142376 0.058 Uiso 1 1 calc R U . . .
 H13N H 0.761801 1.041546 -0.122088 0.058 Uiso 1 1 calc R U . . .
 C68 C 0.9535(2) 0.01258(18) 0.67668(14) 0.0315(5) Uani 1 1 d . . . . .
 H68A H 0.868445 -0.015429 0.651081 0.047 Uiso 1 1 calc R U . . .
 H68B H 0.967378 -0.016575 0.720363 0.047 Uiso 1 1 calc R U . . .
 H68C H 1.001400 -0.014947 0.639983 0.047 Uiso 1 1 calc R U . . .
 C115 C 0.7433(2) 0.8115(2) -0.10254(15) 0.0386(6) Uani 1 1 d . . . . .
 H11G H 0.768402 0.749321 -0.086185 0.046 Uiso 1 1 calc R U . . .
 H11H H 0.792695 0.886428 -0.065422 0.046 Uiso 1 1 calc R U . . .
 C136 C 0.5255(2) 1.1293(2) -0.21001(15) 0.0364(5) Uani 1 1 d . . . . .
 H13O H 0.504504 1.154702 -0.159861 0.055 Uiso 1 1 calc R U . . .
 H13P H 0.497299 1.172488 -0.242674 0.055 Uiso 1 1 calc R U . . .
 H13Q H 0.612584 1.143510 -0.202603 0.055 Uiso 1 1 calc R U . . .
 C101 C 0.2725(3) 0.1445(2) 1.26919(14) 0.0429(6) Uani 1 1 d . . . . .
 H10G H 0.277567 0.101716 1.306185 0.064 Uiso 1 1 calc R U . . .
 H10H H 0.210020 0.185249 1.276119 0.064 Uiso 1 1 calc R U . . .
 H10I H 0.349612 0.200652 1.277858 0.064 Uiso 1 1 calc R U . . .
 C65 C 0.7299(2) 0.3242(2) 0.65102(14) 0.0343(5) Uani 1 1 d . . . . .
 H65A H 0.810653 0.375279 0.674597 0.051 Uiso 1 1 calc R U . . .
 H65B H 0.694047 0.300484 0.690639 0.051 Uiso 1 1 calc R U . . .
 H65C H 0.680528 0.365419 0.627646 0.051 Uiso 1 1 calc R U . . .
 C33 C -0.3284(2) 0.7872(2) 0.32109(15) 0.0435(6) Uani 1 1 d . . . . .
 H33A H -0.298662 0.719407 0.301685 0.065 Uiso 1 1 calc R U . . .
 H33B H -0.331450 0.828556 0.283181 0.065 Uiso 1 1 calc R U . . .
 H33C H -0.408899 0.762164 0.329731 0.065 Uiso 1 1 calc R U . . .
 C67 C 1.2294(2) 0.04412(19) 0.59489(14) 0.0363(5) Uani 1 1 d . . . . .
 H67A H 1.218011 0.003500 0.632731 0.054 Uiso 1 1 calc R U . . .
 H67B H 1.289701 0.019506 0.567605 0.054 Uiso 1 1 calc R U . . .
 H67C H 1.153488 0.025821 0.557796 0.054 Uiso 1 1 calc R U . . .
 C34 C -0.0546(3) 0.7822(3) 0.23380(16) 0.0503(7) Uani 1 1 d . . . . .
 H34A H -0.138645 0.782852 0.230917 0.075 Uiso 1 1 calc R U . . .
 H34B H -0.046787 0.704360 0.229979 0.075 Uiso 1 1 calc R U . . .
 H34C H -0.027278 0.804815 0.191270 0.075 Uiso 1 1 calc R U . . .

loop_
  _atom_site_aniso_label
  _atom_site_aniso_U_11
  _atom_site_aniso_U_22
  _atom_site_aniso_U_33
  _atom_site_aniso_U_23
  _atom_site_aniso_U_13
  _atom_site_aniso_U_12
 O26 0.0213(7) 0.0451(9) 0.0395(9) 0.0133(7) 0.0122(6) 0.0122(7)
 O60 0.0190(7) 0.0495(9) 0.0392(9) 0.0164(8) 0.0104(7) 0.0095(7)
 O59 0.0315(8) 0.0439(9) 0.0385(9) 0.0255(7) 0.0159(7) 0.0192(7)
 O94 0.0293(8) 0.0483(9) 0.0343(9) 0.0210(7) 0.0115(7) 0.0196(7)
 O25 0.0339(8) 0.0439(9) 0.0379(9) 0.0231(7) 0.0156(7) 0.0170(7)
 O63 0.0293(8) 0.0515(10) 0.0364(9) 0.0146(8) 0.0018(7) 0.0198(7)
 O62 0.0378(9) 0.0494(9) 0.0311(9) 0.0209(8) 0.0051(7) 0.0106(7)
 O128 0.0236(8) 0.0638(11) 0.0509(10) 0.0304(9) 0.0162(7) 0.0240(8)
 O127 0.0286(8) 0.0499(9) 0.0383(9) 0.0269(8) 0.0118(7) 0.0180(7)
 N17 0.0203(8) 0.0271(8) 0.0278(9) 0.0123(7) 0.0065(7) 0.0090(7)
 O93 0.0222(7) 0.0519(10) 0.0434(10) 0.0148(8) 0.0118(7) 0.0177(7)
 N119 0.0189(8) 0.0297(9) 0.0258(9) 0.0127(7) 0.0068(7) 0.0105(7)
 O28 0.0449(10) 0.0412(9) 0.0292(9) 0.0165(7) -0.0004(7) 0.0059(7)
 N61 0.0296(9) 0.0301(9) 0.0249(9) 0.0063(7) 0.0010(8) 0.0096(7)
 O131 0.0387(9) 0.0489(10) 0.0629(13) 0.0383(10) 0.0028(9) -0.0022(8)
 O96 0.0416(10) 0.0411(9) 0.0670(13) 0.0168(9) 0.0337(9) 0.0051(8)
 N58 0.0225(9) 0.0256(8) 0.0298(10) 0.0091(7) 0.0089(7) 0.0067(7)
 O130 0.0403(10) 0.0441(9) 0.0673(13) 0.0270(9) 0.0340(9) 0.0139(8)
 N51 0.0206(8) 0.0293(9) 0.0260(9) 0.0117(7) 0.0086(7) 0.0109(7)
 N126 0.0183(8) 0.0346(9) 0.0282(9) 0.0090(8) 0.0041(7) 0.0093(7)
 N16 0.0178(8) 0.0243(8) 0.0277(9) 0.0077(7) 0.0044(7) 0.0067(6)
 N118 0.0162(8) 0.0266(8) 0.0266(9) 0.0086(7) 0.0042(7) 0.0071(7)
 N84 0.0162(8) 0.0307(9) 0.0274(9) 0.0106(7) 0.0063(7) 0.0076(7)
 N24 0.0233(9) 0.0260(9) 0.0307(10) 0.0083(7) 0.0075(7) 0.0070(7)
 N92 0.0203(8) 0.0335(9) 0.0226(9) 0.0044(7) 0.0043(7) 0.0105(7)
 N85 0.0181(8) 0.0310(9) 0.0274(9) 0.0141(7) 0.0066(7) 0.0102(7)
 N50 0.0201(8) 0.0248(8) 0.0277(9) 0.0093(7) 0.0067(7) 0.0093(7)
 O29 0.0332(9) 0.0755(13) 0.0572(12) 0.0334(11) 0.0029(8) 0.0253(9)
 N95 0.0364(11) 0.0305(10) 0.0324(11) 0.0053(8) 0.0115(9) -0.0045(8)
 O97 0.0492(11) 0.0540(11) 0.0528(12) 0.0336(10) 0.0060(9) -0.0054(9)
 N129 0.0314(10) 0.0255(9) 0.0342(11) 0.0074(8) 0.0096(8) -0.0004(8)
 N27 0.0313(10) 0.0328(10) 0.0331(11) 0.0113(8) -0.0016(8) 0.0087(8)
 C120 0.0183(9) 0.0219(9) 0.0198(10) 0.0034(8) 0.0024(8) 0.0047(7)
 C83 0.0176(9) 0.0245(9) 0.0258(10) 0.0068(8) 0.0029(8) 0.0048(8)
 C22 0.0193(9) 0.0224(10) 0.0328(12) 0.0059(8) 0.0027(8) 0.0059(8)
 C10 0.0301(11) 0.0275(10) 0.0286(11) 0.0078(9) 0.0065(9) 0.0141(9)
 C123 0.0242(10) 0.0211(9) 0.0240(10) 0.0040(8) 0.0055(8) 0.0000(8)
 C15 0.0213(10) 0.0198(9) 0.0280(11) 0.0072(8) 0.0051(8) 0.0057(7)
 C122 0.0180(9) 0.0253(10) 0.0240(10) 0.0020(8) 0.0050(8) 0.0030(8)
 C70 0.0172(9) 0.0260(10) 0.0233(10) 0.0079(8) 0.0045(8) 0.0071(7)
 C72 0.0195(9) 0.0254(10) 0.0251(10) 0.0104(8) 0.0049(8) 0.0065(8)
 C52 0.0212(9) 0.0184(9) 0.0257(11) 0.0051(8) 0.0053(8) 0.0064(7)
 C11 0.0268(10) 0.0256(10) 0.0308(11) 0.0095(9) 0.0045(9) 0.0146(8)
 C103 0.0199(9) 0.0209(9) 0.0235(10) 0.0069(8) 0.0048(8) 0.0059(7)
 C78 0.0196(9) 0.0326(11) 0.0261(11) 0.0075(9) 0.0063(8) 0.0020(8)
 C2 0.0213(9) 0.0224(9) 0.0270(11) 0.0093(8) 0.0059(8) 0.0081(8)
 C104 0.0182(9) 0.0234(9) 0.0230(10) 0.0067(8) 0.0046(7) 0.0059(7)
 C109 0.0231(10) 0.0346(11) 0.0311(12) 0.0174(9) 0.0055(9) 0.0076(9)
 C55 0.0246(10) 0.0242(9) 0.0217(10) 0.0065(8) 0.0020(8) 0.0079(8)
 C121 0.0186(9) 0.0242(9) 0.0218(10) 0.0047(8) 0.0023(8) 0.0064(7)
 C100 0.0213(10) 0.0327(11) 0.0301(11) 0.0129(9) 0.0060(8) 0.0111(8)
 C36 0.0229(9) 0.0243(9) 0.0229(10) 0.0075(8) 0.0064(8) 0.0096(8)
 C53 0.0204(9) 0.0259(10) 0.0276(11) 0.0088(8) 0.0069(8) 0.0095(8)
 C44 0.0233(10) 0.0251(10) 0.0312(11) 0.0064(8) 0.0020(8) 0.0058(8)
 C42 0.0349(11) 0.0294(10) 0.0229(11) 0.0101(8) 0.0072(9) 0.0129(9)
 C116 0.0198(10) 0.0402(12) 0.0316(12) 0.0155(10) 0.0050(9) 0.0084(9)
 C20 0.0259(10) 0.0212(9) 0.0234(10) 0.0061(8) 0.0054(8) 0.0051(8)
 C69 0.0172(9) 0.0260(10) 0.0214(10) 0.0069(8) 0.0019(7) 0.0055(7)
 C73 0.0211(9) 0.0266(10) 0.0218(10) 0.0076(8) 0.0045(8) 0.0034(8)
 C21 0.0264(10) 0.0230(10) 0.0261(11) 0.0061(8) -0.0007(8) 0.0070(8)
 C3 0.0281(10) 0.0226(9) 0.0279(11) 0.0083(8) 0.0071(8) 0.0103(8)
 C23 0.0212(9) 0.0202(9) 0.0281(11) 0.0068(8) 0.0062(8) 0.0041(8)
 C71 0.0171(9) 0.0215(9) 0.0253(10) 0.0081(8) 0.0046(8) 0.0043(7)
 C117 0.0194(9) 0.0262(10) 0.0250(10) 0.0086(8) 0.0029(8) 0.0065(8)
 C32 0.0228(10) 0.0331(11) 0.0335(12) 0.0145(9) 0.0066(9) 0.0098(8)
 C107 0.0243(10) 0.0228(9) 0.0275(11) 0.0098(8) 0.0065(8) 0.0045(8)
 C76 0.0274(10) 0.0297(10) 0.0306(11) 0.0133(9) 0.0091(9) 0.0048(8)
 C18 0.0222(10) 0.0175(9) 0.0234(10) 0.0037(8) 0.0036(8) 0.0050(7)
 C19 0.0202(9) 0.0200(9) 0.0271(11) 0.0050(8) 0.0060(8) 0.0046(7)
 C41 0.0262(10) 0.0294(10) 0.0252(11) 0.0117(8) 0.0095(8) 0.0107(8)
 C35 0.0223(9) 0.0193(9) 0.0229(10) 0.0068(8) 0.0052(8) 0.0047(7)
 C132 0.0240(10) 0.0302(10) 0.0281(11) 0.0117(9) 0.0024(8) 0.0092(8)
 C125 0.0188(9) 0.0254(10) 0.0302(11) 0.0092(8) 0.0049(8) 0.0068(8)
 C1 0.0230(10) 0.0187(9) 0.0220(10) 0.0042(8) 0.0046(8) 0.0048(7)
 C90 0.0256(10) 0.0316(11) 0.0310(12) 0.0134(9) 0.0005(9) 0.0024(9)
 C57 0.0204(9) 0.0215(9) 0.0250(10) 0.0073(8) 0.0068(8) 0.0067(7)
 C48 0.0236(10) 0.0316(11) 0.0310(11) 0.0139(9) 0.0110(9) 0.0098(8)
 C14 0.0233(10) 0.0251(10) 0.0325(12) 0.0124(9) 0.0064(9) 0.0062(8)
 C87 0.0192(9) 0.0276(10) 0.0192(10) 0.0027(8) 0.0024(8) 0.0065(8)
 C56 0.0195(9) 0.0219(9) 0.0280(11) 0.0035(8) 0.0039(8) 0.0059(8)
 C88 0.0195(9) 0.0273(10) 0.0225(10) -0.0013(8) 0.0053(8) 0.0013(8)
 C79 0.0208(9) 0.0332(11) 0.0288(11) 0.0090(9) 0.0116(8) 0.0038(8)
 C113 0.0206(10) 0.0353(11) 0.0288(11) 0.0100(9) 0.0118(8) 0.0044(8)
 C49 0.0201(9) 0.0209(9) 0.0241(10) 0.0055(8) 0.0039(8) 0.0043(7)
 C43 0.0286(10) 0.0314(10) 0.0251(11) 0.0085(8) 0.0008(8) 0.0115(8)
 C54 0.0256(10) 0.0254(10) 0.0251(11) 0.0075(8) 0.0080(8) 0.0083(8)
 C40 0.0304(10) 0.0280(10) 0.0256(11) 0.0103(8) 0.0106(9) 0.0117(8)
 C38 0.0275(10) 0.0325(11) 0.0288(11) 0.0159(9) 0.0116(9) 0.0131(9)
 C37 0.0230(9) 0.0243(9) 0.0215(10) 0.0089(8) 0.0068(8) 0.0094(8)
 C98 0.0207(10) 0.0272(10) 0.0327(12) 0.0141(9) 0.0021(8) 0.0057(8)
 C74 0.0237(10) 0.0255(10) 0.0238(10) 0.0080(8) 0.0023(8) 0.0042(8)
 C5 0.0334(11) 0.0312(10) 0.0246(11) 0.0082(8) 0.0064(9) 0.0156(9)
 C86 0.0183(9) 0.0274(10) 0.0212(10) 0.0045(8) 0.0030(8) 0.0044(8)
 C75 0.0228(10) 0.0287(10) 0.0266(11) 0.0117(9) 0.0051(8) 0.0058(8)
 C105 0.0208(9) 0.0240(10) 0.0213(10) 0.0080(8) 0.0043(8) 0.0066(7)
 C7 0.0317(11) 0.0382(12) 0.0278(11) 0.0140(9) 0.0141(9) 0.0173(9)
 C133 0.0295(10) 0.0295(10) 0.0307(11) 0.0133(9) 0.0099(9) 0.0141(8)
 C91 0.0172(9) 0.0323(11) 0.0337(12) 0.0128(9) 0.0030(8) 0.0052(8)
 C45 0.0212(9) 0.0263(10) 0.0287(11) 0.0098(9) 0.0013(8) 0.0092(8)
 C80 0.0197(10) 0.0401(12) 0.0333(12) 0.0123(10) 0.0114(9) 0.0096(9)
 C124 0.0223(10) 0.0227(9) 0.0309(11) 0.0091(8) 0.0015(8) 0.0040(8)
 C81 0.0258(10) 0.0373(12) 0.0382(13) 0.0176(10) 0.0142(9) 0.0149(9)
 C99 0.0269(10) 0.0273(10) 0.0332(12) 0.0110(9) 0.0056(9) 0.0104(8)
 C89 0.0259(10) 0.0280(10) 0.0232(10) 0.0065(8) 0.0056(8) -0.0019(8)
 C13 0.0217(10) 0.0328(11) 0.0405(13) 0.0189(10) 0.0044(9) 0.0074(8)
 C82 0.0206(10) 0.0306(10) 0.0295(11) 0.0120(9) 0.0057(8) 0.0091(8)
 C108 0.0253(10) 0.0278(10) 0.0286(11) 0.0116(9) 0.0062(8) 0.0062(8)
 C112 0.0247(10) 0.0345(11) 0.0280(11) 0.0076(9) 0.0101(9) 0.0012(8)
 C4 0.0351(11) 0.0345(11) 0.0263(11) 0.0140(9) 0.0124(9) 0.0183(9)
 C39 0.0278(10) 0.0244(10) 0.0284(11) 0.0114(8) 0.0073(8) 0.0090(8)
 C114 0.0202(9) 0.0427(12) 0.0389(13) 0.0149(10) 0.0107(9) 0.0074(9)
 C9 0.0332(11) 0.0309(11) 0.0336(12) 0.0140(9) 0.0108(9) 0.0157(9)
 C77 0.0254(10) 0.0322(11) 0.0326(12) 0.0119(9) 0.0098(9) 0.0021(8)
 C106 0.0228(10) 0.0246(10) 0.0250(10) 0.0111(8) 0.0066(8) 0.0087(8)
 C8 0.0336(11) 0.0380(12) 0.0354(12) 0.0211(10) 0.0136(10) 0.0174(9)
 C64 0.0254(10) 0.0410(12) 0.0418(13) 0.0242(11) 0.0107(10) 0.0106(9)
 C6 0.0321(11) 0.0316(11) 0.0256(11) 0.0122(9) 0.0090(9) 0.0132(9)
 C66 0.0233(10) 0.0371(11) 0.0288(11) 0.0139(9) 0.0089(9) 0.0126(9)
 C102 0.0331(11) 0.0403(12) 0.0267(12) 0.0121(9) 0.0087(9) 0.0022(10)
 C46 0.0211(9) 0.0301(10) 0.0352(12) 0.0091(9) 0.0076(8) 0.0089(8)
 C30 0.0485(14) 0.0451(13) 0.0303(12) 0.0132(10) 0.0169(10) 0.0282(11)
 C47 0.0268(11) 0.0406(12) 0.0330(12) 0.0180(10) 0.0116(9) 0.0169(9)
 C31 0.0318(11) 0.0390(12) 0.0340(12) 0.0196(10) 0.0159(10) 0.0150(9)
 C12 0.0236(10) 0.0326(11) 0.0360(12) 0.0134(9) 0.0086(9) 0.0122(8)
 C111 0.0291(11) 0.0482(13) 0.0305(12) 0.0174(10) 0.0112(9) 0.0061(10)
 C110 0.0270(11) 0.0452(13) 0.0306(12) 0.0193(10) 0.0081(9) 0.0061(10)
 C134 0.0187(9) 0.0344(11) 0.0356(12) 0.0165(9) 0.0063(9) 0.0079(8)
 C135 0.0314(12) 0.0412(13) 0.0365(13) 0.0066(10) 0.0045(10) 0.0050(10)
 C68 0.0309(11) 0.0306(11) 0.0364(12) 0.0153(9) 0.0046(9) 0.0111(9)
 C115 0.0220(11) 0.0624(16) 0.0393(14) 0.0270(12) 0.0093(10) 0.0116(10)
 C136 0.0279(11) 0.0366(12) 0.0485(14) 0.0203(11) 0.0122(10) 0.0050(9)
 C101 0.0594(16) 0.0388(13) 0.0312(13) 0.0085(10) 0.0134(12) 0.0155(12)
 C65 0.0369(12) 0.0434(13) 0.0327(12) 0.0160(10) 0.0171(10) 0.0200(10)
 C33 0.0480(14) 0.0364(12) 0.0401(14) 0.0150(11) -0.0055(11) 0.0053(11)
 C67 0.0497(14) 0.0294(11) 0.0308(12) 0.0089(9) 0.0120(11) 0.0115(10)
 C34 0.0605(17) 0.0585(16) 0.0321(13) 0.0028(12) 0.0004(12) 0.0385(14)

_geom_special_details
;
 All esds (except the esd in the dihedral angle between two l.s. planes)
 are estimated using the full covariance matrix.  The cell esds are taken
 into account individually in the estimation of esds in distances, angles
 and torsion angles; correlations between esds in cell parameters are only
 used when they are defined by crystal symmetry.  An approximate (isotropic)
 treatment of cell esds is used for estimating esds involving l.s. planes.
;
loop_
  _geom_bond_atom_site_label_1
  _geom_bond_atom_site_label_2
  _geom_bond_distance
  _geom_bond_site_symmetry_2
  _geom_bond_publ_flag
 O26 N24 1.227(2) . ?
 O60 N58 1.230(2) . ?
 O59 N58 1.236(2) . ?
 O94 N92 1.242(2) . ?
 O25 N24 1.240(3) . ?
 O63 N61 1.233(2) . ?
 O62 N61 1.228(2) . ?
 O128 N126 1.222(2) . ?
 O127 N126 1.242(2) . ?
 N17 H17 0.8800 . ?
 N17 N16 1.385(2) . ?
 N17 C18 1.344(3) . ?
 O93 N92 1.228(2) . ?
 N119 H119 0.8800 . ?
 N119 N118 1.381(2) . ?
 N119 C120 1.356(3) . ?
 O28 N27 1.227(3) . ?
 N61 C55 1.457(3) . ?
 O131 N129 1.227(3) . ?
 O96 N95 1.233(3) . ?
 N58 C57 1.447(3) . ?
 O130 N129 1.232(3) . ?
 N51 H51 0.8800 . ?
 N51 N50 1.384(2) . ?
 N51 C52 1.350(3) . ?
 N126 C121 1.447(3) . ?
 N16 C1 1.290(3) . ?
 N118 C103 1.292(3) . ?
 N84 N85 1.381(2) . ?
 N84 C69 1.298(3) . ?
 N24 C23 1.454(3) . ?
 N92 C87 1.445(3) . ?
 N85 H85 0.8800 . ?
 N85 C86 1.353(3) . ?
 N50 C35 1.293(3) . ?
 O29 N27 1.227(3) . ?
 N95 O97 1.226(3) . ?
 N95 C89 1.454(3) . ?
 N129 C123 1.456(3) . ?
 N27 C21 1.454(3) . ?
 C120 C121 1.422(3) . ?
 C120 C125 1.416(3) . ?
 C83 C100 1.506(3) . ?
 C83 C69 1.480(3) . ?
 C83 C82 1.345(3) . ?
 C22 H22 0.9500 . ?
 C22 C21 1.373(3) . ?
 C22 C23 1.384(3) . ?
 C10 H10 0.9500 . ?
 C10 C11 1.330(3) . ?
 C10 C9 1.502(3) . ?
 C123 C122 1.372(3) . ?
 C123 C124 1.397(3) . ?
 C15 C32 1.514(3) . ?
 C15 C1 1.482(3) . ?
 C15 C14 1.345(3) . ?
 C122 H122 0.9500 . ?
 C122 C121 1.388(3) . ?
 C70 H70A 0.9900 . ?
 C70 H70B 0.9900 . ?
 C70 C69 1.508(3) . ?
 C70 C71 1.526(3) . ?
 C72 C73 1.527(3) . ?
 C72 C71 1.514(3) . ?
 C72 C98 1.513(3) . ?
 C72 C99 1.504(3) . ?
 C52 C53 1.418(3) . ?
 C52 C57 1.425(3) . ?
 C11 C12 1.507(3) . ?
 C11 C33 1.507(3) . ?
 C103 C104 1.512(3) . ?
 C103 C117 1.485(3) . ?
 C78 H78 0.9500 . ?
 C78 C79 1.337(3) . ?
 C78 C77 1.499(3) . ?
 C2 H2A 0.9900 . ?
 C2 H2B 0.9900 . ?
 C2 C3 1.525(3) . ?
 C2 C1 1.512(3) . ?
 C104 H10J 0.9900 . ?
 C104 H10K 0.9900 . ?
 C104 C105 1.529(3) . ?
 C109 C108 1.339(3) . ?
 C109 C110 1.506(3) . ?
 C109 C136 1.505(3) . ?
 C55 C56 1.369(3) . ?
 C55 C54 1.400(3) . ?
 C100 H10A 0.9800 . ?
 C100 H10B 0.9800 . ?
 C100 H10C 0.9800 . ?
 C36 H36A 0.9900 . ?
 C36 H36B 0.9900 . ?
 C36 C35 1.513(3) . ?
 C36 C37 1.525(3) . ?
 C53 H53 0.9500 . ?
 C53 C54 1.366(3) . ?
 C44 H44 0.9500 . ?
 C44 C43 1.494(3) . ?
 C44 C45 1.331(3) . ?
 C42 H42A 0.9900 . ?
 C42 H42B 0.9900 . ?
 C42 C41 1.507(3) . ?
 C42 C43 1.547(3) . ?
 C116 H116 0.9500 . ?
 C116 C117 1.345(3) . ?
 C116 C115 1.506(3) . ?
 C20 H20 0.9500 . ?
 C20 C21 1.397(3) . ?
 C20 C19 1.361(3) . ?
 C73 H73 1.0000 . ?
 C73 C71 1.535(3) . ?
 C73 C74 1.475(3) . ?
 C3 H3 1.0000 . ?
 C3 C5 1.536(3) . ?
 C3 C4 1.521(3) . ?
 C23 C18 1.423(3) . ?
 C71 H71 1.0000 . ?
 C117 C134 1.507(3) . ?
 C32 H32A 0.9800 . ?
 C32 H32B 0.9800 . ?
 C32 H32C 0.9800 . ?
 C107 H107 1.0000 . ?
 C107 C105 1.538(3) . ?
 C107 C108 1.473(3) . ?
 C107 C106 1.529(3) . ?
 C76 H76A 0.9900 . ?
 C76 H76B 0.9900 . ?
 C76 C75 1.515(3) . ?
 C76 C77 1.540(3) . ?
 C18 C19 1.422(3) . ?
 C19 H19 0.9500 . ?
 C41 C40 1.334(3) . ?
 C41 C68 1.511(3) . ?
 C35 C49 1.476(3) . ?
 C132 H13C 0.9800 . ?
 C132 H13D 0.9800 . ?
 C132 H13E 0.9800 . ?
 C132 C106 1.508(3) . ?
 C125 H125 0.9500 . ?
 C125 C124 1.366(3) . ?
 C90 H90 0.9500 . ?
 C90 C91 1.367(3) . ?
 C90 C89 1.395(3) . ?
 C57 C56 1.393(3) . ?
 C48 H48 0.9500 . ?
 C48 C49 1.336(3) . ?
 C48 C47 1.507(3) . ?
 C14 H14 0.9500 . ?
 C14 C13 1.493(3) . ?
 C87 C88 1.390(3) . ?
 C87 C86 1.425(3) . ?
 C56 H56 0.9500 . ?
 C88 H88 0.9500 . ?
 C88 C89 1.373(3) . ?
 C79 C80 1.507(3) . ?
 C79 C101 1.500(3) . ?
 C113 C112 1.336(3) . ?
 C113 C114 1.500(3) . ?
 C113 C135 1.506(3) . ?
 C49 C66 1.505(3) . ?
 C43 H43A 0.9900 . ?
 C43 H43B 0.9900 . ?
 C54 H54 0.9500 . ?
 C40 H40 0.9500 . ?
 C40 C39 1.476(3) . ?
 C38 C37 1.519(3) . ?
 C38 C39 1.525(3) . ?
 C38 C64 1.515(3) . ?
 C38 C65 1.508(3) . ?
 C37 H37 1.0000 . ?
 C37 C39 1.537(3) . ?
 C98 H98A 0.9800 . ?
 C98 H98B 0.9800 . ?
 C98 H98C 0.9800 . ?
 C74 H74 0.9500 . ?
 C74 C75 1.333(3) . ?
 C5 H5 1.0000 . ?
 C5 C4 1.528(3) . ?
 C5 C6 1.479(3) . ?
 C86 C91 1.416(3) . ?
 C75 C102 1.503(3) . ?
 C105 H105 1.0000 . ?
 C105 C106 1.513(3) . ?
 C7 C8 1.514(3) . ?
 C7 C6 1.334(3) . ?
 C7 C34 1.501(4) . ?
 C133 H13F 0.9800 . ?
 C133 H13G 0.9800 . ?
 C133 H13H 0.9800 . ?
 C133 C106 1.515(3) . ?
 C91 H91 0.9500 . ?
 C45 C46 1.508(3) . ?
 C45 C67 1.501(3) . ?
 C80 H80A 0.9900 . ?
 C80 H80B 0.9900 . ?
 C80 C81 1.535(3) . ?
 C124 H124 0.9500 . ?
 C81 H81A 0.9900 . ?
 C81 H81B 0.9900 . ?
 C81 C82 1.503(3) . ?
 C99 H99A 0.9800 . ?
 C99 H99B 0.9800 . ?
 C99 H99C 0.9800 . ?
 C13 H13A 0.9900 . ?
 C13 H13B 0.9900 . ?
 C13 C12 1.538(3) . ?
 C82 H82 0.9500 . ?
 C108 H108 0.9500 . ?
 C112 H112 0.9500 . ?
 C112 C111 1.501(3) . ?
 C4 C30 1.514(3) . ?
 C4 C31 1.506(3) . ?
 C39 H39 1.0000 . ?
 C114 H11A 0.9900 . ?
 C114 H11B 0.9900 . ?
 C114 C115 1.534(3) . ?
 C9 H9A 0.9900 . ?
 C9 H9B 0.9900 . ?
 C9 C8 1.545(3) . ?
 C77 H77A 0.9900 . ?
 C77 H77B 0.9900 . ?
 C8 H8A 0.9900 . ?
 C8 H8B 0.9900 . ?
 C64 H64A 0.9800 . ?
 C64 H64B 0.9800 . ?
 C64 H64C 0.9800 . ?
 C6 H6 0.9500 . ?
 C66 H66A 0.9800 . ?
 C66 H66B 0.9800 . ?
 C66 H66C 0.9800 . ?
 C102 H10D 0.9800 . ?
 C102 H10E 0.9800 . ?
 C102 H10F 0.9800 . ?
 C46 H46A 0.9900 . ?
 C46 H46B 0.9900 . ?
 C46 C47 1.527(3) . ?
 C30 H30A 0.9800 . ?
 C30 H30B 0.9800 . ?
 C30 H30C 0.9800 . ?
 C47 H47A 0.9900 . ?
 C47 H47B 0.9900 . ?
 C31 H31A 0.9800 . ?
 C31 H31B 0.9800 . ?
 C31 H31C 0.9800 . ?
 C12 H12A 0.9900 . ?
 C12 H12B 0.9900 . ?
 C111 H11C 0.9900 . ?
 C111 H11D 0.9900 . ?
 C111 C110 1.545(3) . ?
 C110 H11E 0.9900 . ?
 C110 H11F 0.9900 . ?
 C134 H13I 0.9800 . ?
 C134 H13J 0.9800 . ?
 C134 H13K 0.9800 . ?
 C135 H13L 0.9800 . ?
 C135 H13M 0.9800 . ?
 C135 H13N 0.9800 . ?
 C68 H68A 0.9800 . ?
 C68 H68B 0.9800 . ?
 C68 H68C 0.9800 . ?
 C115 H11G 0.9900 . ?
 C115 H11H 0.9900 . ?
 C136 H13O 0.9800 . ?
 C136 H13P 0.9800 . ?
 C136 H13Q 0.9800 . ?
 C101 H10G 0.9800 . ?
 C101 H10H 0.9800 . ?
 C101 H10I 0.9800 . ?
 C65 H65A 0.9800 . ?
 C65 H65B 0.9800 . ?
 C65 H65C 0.9800 . ?
 C33 H33A 0.9800 . ?
 C33 H33B 0.9800 . ?
 C33 H33C 0.9800 . ?
 C67 H67A 0.9800 . ?
 C67 H67B 0.9800 . ?
 C67 H67C 0.9800 . ?
 C34 H34A 0.9800 . ?
 C34 H34B 0.9800 . ?
 C34 H34C 0.9800 . ?

loop_
  _geom_angle_atom_site_label_1
  _geom_angle_atom_site_label_2
  _geom_angle_atom_site_label_3
  _geom_angle
  _geom_angle_site_symmetry_1
  _geom_angle_site_symmetry_3
  _geom_angle_publ_flag
 N16 N17 H17 120.1 . . ?
 C18 N17 H17 120.1 . . ?
 C18 N17 N16 119.83(17) . . ?
 N118 N119 H119 120.7 . . ?
 C120 N119 H119 120.7 . . ?
 C120 N119 N118 118.50(17) . . ?
 O63 N61 C55 117.87(18) . . ?
 O62 N61 O63 123.7(2) . . ?
 O62 N61 C55 118.39(18) . . ?
 O60 N58 O59 122.41(17) . . ?
 O60 N58 C57 118.65(18) . . ?
 O59 N58 C57 118.94(16) . . ?
 N50 N51 H51 120.5 . . ?
 C52 N51 H51 120.5 . . ?
 C52 N51 N50 118.94(17) . . ?
 O128 N126 O127 122.73(18) . . ?
 O128 N126 C121 118.69(18) . . ?
 O127 N126 C121 118.58(16) . . ?
 C1 N16 N17 115.43(17) . . ?
 C103 N118 N119 115.80(17) . . ?
 C69 N84 N85 115.49(17) . . ?
 O26 N24 O25 122.59(18) . . ?
 O26 N24 C23 118.51(19) . . ?
 O25 N24 C23 118.89(17) . . ?
 O94 N92 C87 119.28(16) . . ?
 O93 N92 O94 121.92(19) . . ?
 O93 N92 C87 118.80(18) . . ?
 N84 N85 H85 120.5 . . ?
 C86 N85 N84 119.01(17) . . ?
 C86 N85 H85 120.5 . . ?
 C35 N50 N51 116.29(17) . . ?
 O96 N95 C89 117.8(2) . . ?
 O97 N95 O96 123.8(2) . . ?
 O97 N95 C89 118.5(2) . . ?
 O131 N129 O130 123.78(19) . . ?
 O131 N129 C123 118.17(18) . . ?
 O130 N129 C123 118.1(2) . . ?
 O28 N27 O29 123.5(2) . . ?
 O28 N27 C21 118.73(18) . . ?
 O29 N27 C21 117.8(2) . . ?
 N119 C120 C121 122.83(18) . . ?
 N119 C120 C125 120.10(17) . . ?
 C125 C120 C121 117.07(18) . . ?
 C69 C83 C100 116.45(18) . . ?
 C82 C83 C100 124.05(18) . . ?
 C82 C83 C69 119.44(19) . . ?
 C21 C22 H22 120.6 . . ?
 C21 C22 C23 118.78(19) . . ?
 C23 C22 H22 120.6 . . ?
 C11 C10 H10 116.0 . . ?
 C11 C10 C9 127.9(2) . . ?
 C9 C10 H10 116.0 . . ?
 C122 C123 N129 119.26(18) . . ?
 C122 C123 C124 121.82(19) . . ?
 C124 C123 N129 118.9(2) . . ?
 C1 C15 C32 117.81(18) . . ?
 C14 C15 C32 123.01(18) . . ?
 C14 C15 C1 119.18(19) . . ?
 C123 C122 H122 120.6 . . ?
 C123 C122 C121 118.85(18) . . ?
 C121 C122 H122 120.6 . . ?
 H70A C70 H70B 107.9 . . ?
 C69 C70 H70A 109.3 . . ?
 C69 C70 H70B 109.3 . . ?
 C69 C70 C71 111.74(16) . . ?
 C71 C70 H70A 109.3 . . ?
 C71 C70 H70B 109.3 . . ?
 C71 C72 C73 60.62(13) . . ?
 C98 C72 C73 116.37(17) . . ?
 C98 C72 C71 116.50(16) . . ?
 C99 C72 C73 120.07(17) . . ?
 C99 C72 C71 120.18(18) . . ?
 C99 C72 C98 113.41(17) . . ?
 N51 C52 C53 120.27(17) . . ?
 N51 C52 C57 123.21(18) . . ?
 C53 C52 C57 116.52(19) . . ?
 C10 C11 C12 121.5(2) . . ?
 C10 C11 C33 123.9(2) . . ?
 C12 C11 C33 114.55(19) . . ?
 N118 C103 C104 123.20(17) . . ?
 N118 C103 C117 114.83(18) . . ?
 C117 C103 C104 121.91(17) . . ?
 C79 C78 H78 115.8 . . ?
 C79 C78 C77 128.5(2) . . ?
 C77 C78 H78 115.8 . . ?
 H2A C2 H2B 107.6 . . ?
 C3 C2 H2A 108.7 . . ?
 C3 C2 H2B 108.7 . . ?
 C1 C2 H2A 108.7 . . ?
 C1 C2 H2B 108.7 . . ?
 C1 C2 C3 114.19(16) . . ?
 C103 C104 H10J 108.8 . . ?
 C103 C104 H10K 108.8 . . ?
 C103 C104 C105 113.86(16) . . ?
 H10J C104 H10K 107.7 . . ?
 C105 C104 H10J 108.8 . . ?
 C105 C104 H10K 108.8 . . ?
 C108 C109 C110 120.1(2) . . ?
 C108 C109 C136 124.0(2) . . ?
 C136 C109 C110 115.89(19) . . ?
 C56 C55 N61 119.43(18) . . ?
 C56 C55 C54 121.5(2) . . ?
 C54 C55 N61 119.00(19) . . ?
 C120 C121 N126 122.41(18) . . ?
 C122 C121 N126 116.21(17) . . ?
 C122 C121 C120 121.37(19) . . ?
 C83 C100 H10A 109.5 . . ?
 C83 C100 H10B 109.5 . . ?
 C83 C100 H10C 109.5 . . ?
 H10A C100 H10B 109.5 . . ?
 H10A C100 H10C 109.5 . . ?
 H10B C100 H10C 109.5 . . ?
 H36A C36 H36B 107.9 . . ?
 C35 C36 H36A 109.3 . . ?
 C35 C36 H36B 109.3 . . ?
 C35 C36 C37 111.78(16) . . ?
 C37 C36 H36A 109.3 . . ?
 C37 C36 H36B 109.3 . . ?
 C52 C53 H53 119.1 . . ?
 C54 C53 C52 121.79(18) . . ?
 C54 C53 H53 119.1 . . ?
 C43 C44 H44 115.2 . . ?
 C45 C44 H44 115.2 . . ?
 C45 C44 C43 129.69(19) . . ?
 H42A C42 H42B 107.7 . . ?
 C41 C42 H42A 108.9 . . ?
 C41 C42 H42B 108.9 . . ?
 C41 C42 C43 113.29(17) . . ?
 C43 C42 H42A 108.9 . . ?
 C43 C42 H42B 108.9 . . ?
 C117 C116 H116 116.8 . . ?
 C117 C116 C115 126.3(2) . . ?
 C115 C116 H116 116.8 . . ?
 C21 C20 H20 120.0 . . ?
 C19 C20 H20 120.0 . . ?
 C19 C20 C21 119.9(2) . . ?
 N84 C69 C83 114.68(18) . . ?
 N84 C69 C70 123.55(17) . . ?
 C83 C69 C70 121.76(17) . . ?
 C72 C73 H73 114.7 . . ?
 C72 C73 C71 59.26(13) . . ?
 C71 C73 H73 114.7 . . ?
 C74 C73 C72 121.50(17) . . ?
 C74 C73 H73 114.7 . . ?
 C74 C73 C71 120.98(17) . . ?
 C22 C21 N27 119.24(19) . . ?
 C22 C21 C20 121.3(2) . . ?
 C20 C21 N27 119.5(2) . . ?
 C2 C3 H3 114.6 . . ?
 C2 C3 C5 120.39(17) . . ?
 C5 C3 H3 114.6 . . ?
 C4 C3 C2 122.01(17) . . ?
 C4 C3 H3 114.6 . . ?
 C4 C3 C5 59.96(14) . . ?
 C22 C23 N24 115.84(18) . . ?
 C22 C23 C18 122.18(19) . . ?
 C18 C23 N24 121.98(19) . . ?
 C70 C71 C73 121.36(16) . . ?
 C70 C71 H71 114.0 . . ?
 C72 C71 C70 122.97(16) . . ?
 C72 C71 C73 60.12(13) . . ?
 C72 C71 H71 114.0 . . ?
 C73 C71 H71 114.0 . . ?
 C103 C117 C134 115.86(18) . . ?
 C116 C117 C103 120.29(19) . . ?
 C116 C117 C134 123.84(19) . . ?
 C15 C32 H32A 109.5 . . ?
 C15 C32 H32B 109.5 . . ?
 C15 C32 H32C 109.5 . . ?
 H32A C32 H32B 109.5 . . ?
 H32A C32 H32C 109.5 . . ?
 H32B C32 H32C 109.5 . . ?
 C105 C107 H107 114.8 . . ?
 C108 C107 H107 114.8 . . ?
 C108 C107 C105 121.09(17) . . ?
 C108 C107 C106 121.10(17) . . ?
 C106 C107 H107 114.8 . . ?
 C106 C107 C105 59.10(13) . . ?
 H76A C76 H76B 107.6 . . ?
 C75 C76 H76A 108.7 . . ?
 C75 C76 H76B 108.7 . . ?
 C75 C76 C77 114.13(18) . . ?
 C77 C76 H76A 108.7 . . ?
 C77 C76 H76B 108.7 . . ?
 N17 C18 C23 123.20(19) . . ?
 N17 C18 C19 120.70(18) . . ?
 C19 C18 C23 116.09(19) . . ?
 C20 C19 C18 121.64(18) . . ?
 C20 C19 H19 119.2 . . ?
 C18 C19 H19 119.2 . . ?
 C42 C41 C68 115.36(18) . . ?
 C40 C41 C42 121.01(19) . . ?
 C40 C41 C68 123.6(2) . . ?
 N50 C35 C36 123.16(17) . . ?
 N50 C35 C49 115.70(18) . . ?
 C49 C35 C36 121.12(18) . . ?
 H13C C132 H13D 109.5 . . ?
 H13C C132 H13E 109.5 . . ?
 H13D C132 H13E 109.5 . . ?
 C106 C132 H13C 109.5 . . ?
 C106 C132 H13D 109.5 . . ?
 C106 C132 H13E 109.5 . . ?
 C120 C125 H125 119.3 . . ?
 C124 C125 C120 121.48(18) . . ?
 C124 C125 H125 119.3 . . ?
 N16 C1 C15 116.59(17) . . ?
 N16 C1 C2 123.27(17) . . ?
 C15 C1 C2 120.13(18) . . ?
 C91 C90 H90 120.0 . . ?
 C91 C90 C89 119.9(2) . . ?
 C89 C90 H90 120.0 . . ?
 C52 C57 N58 122.05(19) . . ?
 C56 C57 N58 116.38(17) . . ?
 C56 C57 C52 121.56(18) . . ?
 C49 C48 H48 116.6 . . ?
 C49 C48 C47 126.8(2) . . ?
 C47 C48 H48 116.6 . . ?
 C15 C14 H14 117.2 . . ?
 C15 C14 C13 125.6(2) . . ?
 C13 C14 H14 117.2 . . ?
 C88 C87 N92 116.12(17) . . ?
 C88 C87 C86 121.5(2) . . ?
 C86 C87 N92 122.35(18) . . ?
 C55 C56 C57 119.04(18) . . ?
 C55 C56 H56 120.5 . . ?
 C57 C56 H56 120.5 . . ?
 C87 C88 H88 120.5 . . ?
 C89 C88 C87 119.05(19) . . ?
 C89 C88 H88 120.5 . . ?
 C78 C79 C80 121.1(2) . . ?
 C78 C79 C101 123.8(2) . . ?
 C101 C79 C80 115.2(2) . . ?
 C112 C113 C114 120.8(2) . . ?
 C112 C113 C135 123.6(2) . . ?
 C114 C113 C135 115.6(2) . . ?
 C35 C49 C66 116.26(18) . . ?
 C48 C49 C35 120.52(19) . . ?
 C48 C49 C66 123.11(18) . . ?
 C44 C43 C42 111.16(17) . . ?
 C44 C43 H43A 109.4 . . ?
 C44 C43 H43B 109.4 . . ?
 C42 C43 H43A 109.4 . . ?
 C42 C43 H43B 109.4 . . ?
 H43A C43 H43B 108.0 . . ?
 C55 C54 H54 120.2 . . ?
 C53 C54 C55 119.53(19) . . ?
 C53 C54 H54 120.2 . . ?
 C41 C40 H40 117.2 . . ?
 C41 C40 C39 125.59(19) . . ?
 C39 C40 H40 117.2 . . ?
 C37 C38 C39 60.66(13) . . ?
 C64 C38 C37 115.71(18) . . ?
 C64 C38 C39 115.49(18) . . ?
 C65 C38 C37 119.82(18) . . ?
 C65 C38 C39 120.16(19) . . ?
 C65 C38 C64 114.57(18) . . ?
 C36 C37 H37 114.1 . . ?
 C36 C37 C39 121.36(17) . . ?
 C38 C37 C36 122.95(17) . . ?
 C38 C37 H37 114.1 . . ?
 C38 C37 C39 59.85(13) . . ?
 C39 C37 H37 114.1 . . ?
 C72 C98 H98A 109.5 . . ?
 C72 C98 H98B 109.5 . . ?
 C72 C98 H98C 109.5 . . ?
 H98A C98 H98B 109.5 . . ?
 H98A C98 H98C 109.5 . . ?
 H98B C98 H98C 109.5 . . ?
 C73 C74 H74 116.6 . . ?
 C75 C74 C73 126.82(19) . . ?
 C75 C74 H74 116.6 . . ?
 C3 C5 H5 114.8 . . ?
 C4 C5 C3 59.53(14) . . ?
 C4 C5 H5 114.8 . . ?
 C6 C5 C3 120.04(18) . . ?
 C6 C5 H5 114.8 . . ?
 C6 C5 C4 121.87(19) . . ?
 N85 C86 C87 122.59(19) . . ?
 N85 C86 C91 120.65(18) . . ?
 C91 C86 C87 116.76(19) . . ?
 C74 C75 C76 120.06(19) . . ?
 C74 C75 C102 124.04(19) . . ?
 C102 C75 C76 115.89(18) . . ?
 C104 C105 C107 120.47(16) . . ?
 C104 C105 H105 114.8 . . ?
 C107 C105 H105 114.8 . . ?
 C106 C105 C104 121.17(16) . . ?
 C106 C105 C107 60.17(13) . . ?
 C106 C105 H105 114.8 . . ?
 C6 C7 C8 120.3(2) . . ?
 C6 C7 C34 124.3(2) . . ?
 C34 C7 C8 115.2(2) . . ?
 H13F C133 H13G 109.5 . . ?
 H13F C133 H13H 109.5 . . ?
 H13G C133 H13H 109.5 . . ?
 C106 C133 H13F 109.5 . . ?
 C106 C133 H13G 109.5 . . ?
 C106 C133 H13H 109.5 . . ?
 C90 C91 C86 121.45(19) . . ?
 C90 C91 H91 119.3 . . ?
 C86 C91 H91 119.3 . . ?
 C44 C45 C46 121.36(19) . . ?
 C44 C45 C67 123.5(2) . . ?
 C67 C45 C46 115.15(18) . . ?
 C79 C80 H80A 108.5 . . ?
 C79 C80 H80B 108.5 . . ?
 C79 C80 C81 114.98(18) . . ?
 H80A C80 H80B 107.5 . . ?
 C81 C80 H80A 108.5 . . ?
 C81 C80 H80B 108.5 . . ?
 C123 C124 H124 120.3 . . ?
 C125 C124 C123 119.4(2) . . ?
 C125 C124 H124 120.3 . . ?
 C80 C81 H81A 109.0 . . ?
 C80 C81 H81B 109.0 . . ?
 H81A C81 H81B 107.8 . . ?
 C82 C81 C80 113.11(18) . . ?
 C82 C81 H81A 109.0 . . ?
 C82 C81 H81B 109.0 . . ?
 C72 C99 H99A 109.5 . . ?
 C72 C99 H99B 109.5 . . ?
 C72 C99 H99C 109.5 . . ?
 H99A C99 H99B 109.5 . . ?
 H99A C99 H99C 109.5 . . ?
 H99B C99 H99C 109.5 . . ?
 C90 C89 N95 119.5(2) . . ?
 C88 C89 N95 119.16(19) . . ?
 C88 C89 C90 121.3(2) . . ?
 C14 C13 H13A 109.1 . . ?
 C14 C13 H13B 109.1 . . ?
 C14 C13 C12 112.62(17) . . ?
 H13A C13 H13B 107.8 . . ?
 C12 C13 H13A 109.1 . . ?
 C12 C13 H13B 109.1 . . ?
 C83 C82 C81 126.9(2) . . ?
 C83 C82 H82 116.5 . . ?
 C81 C82 H82 116.5 . . ?
 C109 C108 C107 127.68(19) . . ?
 C109 C108 H108 116.2 . . ?
 C107 C108 H108 116.2 . . ?
 C113 C112 H112 115.5 . . ?
 C113 C112 C111 128.9(2) . . ?
 C111 C112 H112 115.5 . . ?
 C3 C4 C5 60.51(14) . . ?
 C30 C4 C3 116.99(19) . . ?
 C30 C4 C5 116.69(19) . . ?
 C31 C4 C3 119.75(18) . . ?
 C31 C4 C5 120.01(18) . . ?
 C31 C4 C30 113.27(19) . . ?
 C40 C39 C38 123.77(18) . . ?
 C40 C39 C37 121.17(17) . . ?
 C40 C39 H39 113.9 . . ?
 C38 C39 C37 59.49(13) . . ?
 C38 C39 H39 113.9 . . ?
 C37 C39 H39 113.9 . . ?
 C113 C114 H11A 108.5 . . ?
 C113 C114 H11B 108.5 . . ?
 C113 C114 C115 115.1(2) . . ?
 H11A C114 H11B 107.5 . . ?
 C115 C114 H11A 108.5 . . ?
 C115 C114 H11B 108.5 . . ?
 C10 C9 H9A 109.1 . . ?
 C10 C9 H9B 109.1 . . ?
 C10 C9 C8 112.39(18) . . ?
 H9A C9 H9B 107.9 . . ?
 C8 C9 H9A 109.1 . . ?
 C8 C9 H9B 109.1 . . ?
 C78 C77 C76 112.74(17) . . ?
 C78 C77 H77A 109.0 . . ?
 C78 C77 H77B 109.0 . . ?
 C76 C77 H77A 109.0 . . ?
 C76 C77 H77B 109.0 . . ?
 H77A C77 H77B 107.8 . . ?
 C132 C106 C107 119.86(17) . . ?
 C132 C106 C105 119.20(16) . . ?
 C132 C106 C133 113.54(17) . . ?
 C105 C106 C107 60.73(13) . . ?
 C105 C106 C133 117.32(17) . . ?
 C133 C106 C107 116.49(17) . . ?
 C7 C8 C9 114.33(18) . . ?
 C7 C8 H8A 108.7 . . ?
 C7 C8 H8B 108.7 . . ?
 C9 C8 H8A 108.7 . . ?
 C9 C8 H8B 108.7 . . ?
 H8A C8 H8B 107.6 . . ?
 C38 C64 H64A 109.5 . . ?
 C38 C64 H64B 109.5 . . ?
 C38 C64 H64C 109.5 . . ?
 H64A C64 H64B 109.5 . . ?
 H64A C64 H64C 109.5 . . ?
 H64B C64 H64C 109.5 . . ?
 C5 C6 H6 116.1 . . ?
 C7 C6 C5 127.8(2) . . ?
 C7 C6 H6 116.1 . . ?
 C49 C66 H66A 109.5 . . ?
 C49 C66 H66B 109.5 . . ?
 C49 C66 H66C 109.5 . . ?
 H66A C66 H66B 109.5 . . ?
 H66A C66 H66C 109.5 . . ?
 H66B C66 H66C 109.5 . . ?
 C75 C102 H10D 109.5 . . ?
 C75 C102 H10E 109.5 . . ?
 C75 C102 H10F 109.5 . . ?
 H10D C102 H10E 109.5 . . ?
 H10D C102 H10F 109.5 . . ?
 H10E C102 H10F 109.5 . . ?
 C45 C46 H46A 108.4 . . ?
 C45 C46 H46B 108.4 . . ?
 C45 C46 C47 115.57(18) . . ?
 H46A C46 H46B 107.4 . . ?
 C47 C46 H46A 108.4 . . ?
 C47 C46 H46B 108.4 . . ?
 C4 C30 H30A 109.5 . . ?
 C4 C30 H30B 109.5 . . ?
 C4 C30 H30C 109.5 . . ?
 H30A C30 H30B 109.5 . . ?
 H30A C30 H30C 109.5 . . ?
 H30B C30 H30C 109.5 . . ?
 C48 C47 C46 113.26(18) . . ?
 C48 C47 H47A 108.9 . . ?
 C48 C47 H47B 108.9 . . ?
 C46 C47 H47A 108.9 . . ?
 C46 C47 H47B 108.9 . . ?
 H47A C47 H47B 107.7 . . ?
 C4 C31 H31A 109.5 . . ?
 C4 C31 H31B 109.5 . . ?
 C4 C31 H31C 109.5 . . ?
 H31A C31 H31B 109.5 . . ?
 H31A C31 H31C 109.5 . . ?
 H31B C31 H31C 109.5 . . ?
 C11 C12 C13 114.51(18) . . ?
 C11 C12 H12A 108.6 . . ?
 C11 C12 H12B 108.6 . . ?
 C13 C12 H12A 108.6 . . ?
 C13 C12 H12B 108.6 . . ?
 H12A C12 H12B 107.6 . . ?
 C112 C111 H11C 109.0 . . ?
 C112 C111 H11D 109.0 . . ?
 C112 C111 C110 112.86(18) . . ?
 H11C C111 H11D 107.8 . . ?
 C110 C111 H11C 109.0 . . ?
 C110 C111 H11D 109.0 . . ?
 C109 C110 C111 114.60(19) . . ?
 C109 C110 H11E 108.6 . . ?
 C109 C110 H11F 108.6 . . ?
 C111 C110 H11E 108.6 . . ?
 C111 C110 H11F 108.6 . . ?
 H11E C110 H11F 107.6 . . ?
 C117 C134 H13I 109.5 . . ?
 C117 C134 H13J 109.5 . . ?
 C117 C134 H13K 109.5 . . ?
 H13I C134 H13J 109.5 . . ?
 H13I C134 H13K 109.5 . . ?
 H13J C134 H13K 109.5 . . ?
 C113 C135 H13L 109.5 . . ?
 C113 C135 H13M 109.5 . . ?
 C113 C135 H13N 109.5 . . ?
 H13L C135 H13M 109.5 . . ?
 H13L C135 H13N 109.5 . . ?
 H13M C135 H13N 109.5 . . ?
 C41 C68 H68A 109.5 . . ?
 C41 C68 H68B 109.5 . . ?
 C41 C68 H68C 109.5 . . ?
 H68A C68 H68B 109.5 . . ?
 H68A C68 H68C 109.5 . . ?
 H68B C68 H68C 109.5 . . ?
 C116 C115 C114 113.4(2) . . ?
 C116 C115 H11G 108.9 . . ?
 C116 C115 H11H 108.9 . . ?
 C114 C115 H11G 108.9 . . ?
 C114 C115 H11H 108.9 . . ?
 H11G C115 H11H 107.7 . . ?
 C109 C136 H13O 109.5 . . ?
 C109 C136 H13P 109.5 . . ?
 C109 C136 H13Q 109.5 . . ?
 H13O C136 H13P 109.5 . . ?
 H13O C136 H13Q 109.5 . . ?
 H13P C136 H13Q 109.5 . . ?
 C79 C101 H10G 109.5 . . ?
 C79 C101 H10H 109.5 . . ?
 C79 C101 H10I 109.5 . . ?
 H10G C101 H10H 109.5 . . ?
 H10G C101 H10I 109.5 . . ?
 H10H C101 H10I 109.5 . . ?
 C38 C65 H65A 109.5 . . ?
 C38 C65 H65B 109.5 . . ?
 C38 C65 H65C 109.5 . . ?
 H65A C65 H65B 109.5 . . ?
 H65A C65 H65C 109.5 . . ?
 H65B C65 H65C 109.5 . . ?
 C11 C33 H33A 109.5 . . ?
 C11 C33 H33B 109.5 . . ?
 C11 C33 H33C 109.5 . . ?
 H33A C33 H33B 109.5 . . ?
 H33A C33 H33C 109.5 . . ?
 H33B C33 H33C 109.5 . . ?
 C45 C67 H67A 109.5 . . ?
 C45 C67 H67B 109.5 . . ?
 C45 C67 H67C 109.5 . . ?
 H67A C67 H67B 109.5 . . ?
 H67A C67 H67C 109.5 . . ?
 H67B C67 H67C 109.5 . . ?
 C7 C34 H34A 109.5 . . ?
 C7 C34 H34B 109.5 . . ?
 C7 C34 H34C 109.5 . . ?
 H34A C34 H34B 109.5 . . ?
 H34A C34 H34C 109.5 . . ?
 H34B C34 H34C 109.5 . . ?

loop_
  _geom_torsion_atom_site_label_1
  _geom_torsion_atom_site_label_2
  _geom_torsion_atom_site_label_3
  _geom_torsion_atom_site_label_4
  _geom_torsion
  _geom_torsion_site_symmetry_1
  _geom_torsion_site_symmetry_2
  _geom_torsion_site_symmetry_3
  _geom_torsion_site_symmetry_4
  _geom_torsion_publ_flag
 O26 N24 C23 C22 5.7(3) . . . . ?
 O26 N24 C23 C18 -175.15(18) . . . . ?
 O60 N58 C57 C52 178.57(17) . . . . ?
 O60 N58 C57 C56 -0.6(3) . . . . ?
 O59 N58 C57 C52 -1.4(3) . . . . ?
 O59 N58 C57 C56 179.44(17) . . . . ?
 O94 N92 C87 C88 177.09(18) . . . . ?
 O94 N92 C87 C86 -2.3(3) . . . . ?
 O25 N24 C23 C22 -173.67(18) . . . . ?
 O25 N24 C23 C18 5.4(3) . . . . ?
 O63 N61 C55 C56 -2.1(3) . . . . ?
 O63 N61 C55 C54 -179.62(18) . . . . ?
 O62 N61 C55 C56 177.51(18) . . . . ?
 O62 N61 C55 C54 0.0(3) . . . . ?
 O128 N126 C121 C120 -171.16(19) . . . . ?
 O128 N126 C121 C122 9.5(3) . . . . ?
 O127 N126 C121 C120 9.2(3) . . . . ?
 O127 N126 C121 C122 -170.16(18) . . . . ?
 N17 N16 C1 C15 177.05(16) . . . . ?
 N17 N16 C1 C2 -4.3(3) . . . . ?
 N17 C18 C19 C20 -175.81(18) . . . . ?
 O93 N92 C87 C88 -3.0(3) . . . . ?
 O93 N92 C87 C86 177.60(18) . . . . ?
 N119 N118 C103 C104 -3.5(3) . . . . ?
 N119 N118 C103 C117 179.28(16) . . . . ?
 N119 C120 C121 N126 -1.3(3) . . . . ?
 N119 C120 C121 C122 178.06(18) . . . . ?
 N119 C120 C125 C124 -178.69(18) . . . . ?
 O28 N27 C21 C22 -177.84(19) . . . . ?
 O28 N27 C21 C20 0.4(3) . . . . ?
 N61 C55 C56 C57 -178.17(17) . . . . ?
 N61 C55 C54 C53 178.69(18) . . . . ?
 O131 N129 C123 C122 -175.44(19) . . . . ?
 O131 N129 C123 C124 4.5(3) . . . . ?
 O96 N95 C89 C90 172.8(2) . . . . ?
 O96 N95 C89 C88 -7.7(3) . . . . ?
 N58 C57 C56 C55 178.38(17) . . . . ?
 O130 N129 C123 C122 5.1(3) . . . . ?
 O130 N129 C123 C124 -175.00(19) . . . . ?
 N51 N50 C35 C36 -4.1(3) . . . . ?
 N51 N50 C35 C49 174.35(15) . . . . ?
 N51 C52 C53 C54 179.44(18) . . . . ?
 N51 C52 C57 N58 1.9(3) . . . . ?
 N51 C52 C57 C56 -178.95(18) . . . . ?
 N16 N17 C18 C23 179.40(16) . . . . ?
 N16 N17 C18 C19 -2.2(3) . . . . ?
 N118 N119 C120 C121 174.52(16) . . . . ?
 N118 N119 C120 C125 -5.5(3) . . . . ?
 N118 C103 C104 C105 79.6(2) . . . . ?
 N118 C103 C117 C116 -168.54(19) . . . . ?
 N118 C103 C117 C134 10.7(3) . . . . ?
 N84 N85 C86 C87 175.99(17) . . . . ?
 N84 N85 C86 C91 -4.8(3) . . . . ?
 N24 C23 C18 N17 -4.1(3) . . . . ?
 N24 C23 C18 C19 177.46(17) . . . . ?
 N92 C87 C88 C89 -179.98(17) . . . . ?
 N92 C87 C86 N85 -1.3(3) . . . . ?
 N92 C87 C86 C91 179.51(18) . . . . ?
 N85 N84 C69 C83 175.73(16) . . . . ?
 N85 N84 C69 C70 -3.7(3) . . . . ?
 N85 C86 C91 C90 -178.9(2) . . . . ?
 N50 N51 C52 C53 -8.8(3) . . . . ?
 N50 N51 C52 C57 171.87(17) . . . . ?
 N50 C35 C49 C48 -162.04(19) . . . . ?
 N50 C35 C49 C66 14.2(3) . . . . ?
 O29 N27 C21 C22 1.5(3) . . . . ?
 O29 N27 C21 C20 179.7(2) . . . . ?
 O97 N95 C89 C90 -7.2(3) . . . . ?
 O97 N95 C89 C88 172.3(2) . . . . ?
 N129 C123 C122 C121 -179.78(17) . . . . ?
 N129 C123 C124 C125 179.16(18) . . . . ?
 C120 N119 N118 C103 162.68(17) . . . . ?
 C120 C125 C124 C123 0.1(3) . . . . ?
 C22 C23 C18 N17 174.96(18) . . . . ?
 C22 C23 C18 C19 -3.5(3) . . . . ?
 C10 C11 C12 C13 -115.6(2) . . . . ?
 C10 C9 C8 C7 59.4(3) . . . . ?
 C123 C122 C121 N126 -179.45(17) . . . . ?
 C123 C122 C121 C120 1.2(3) . . . . ?
 C15 C14 C13 C12 123.3(2) . . . . ?
 C122 C123 C124 C125 -0.9(3) . . . . ?
 C72 C73 C71 C70 112.64(19) . . . . ?
 C72 C73 C74 C75 141.1(2) . . . . ?
 C52 N51 N50 C35 174.93(17) . . . . ?
 C52 C53 C54 C55 -0.2(3) . . . . ?
 C52 C57 C56 C55 -0.8(3) . . . . ?
 C11 C10 C9 C8 -116.3(2) . . . . ?
 C103 C104 C105 C107 130.58(18) . . . . ?
 C103 C104 C105 C106 -158.00(17) . . . . ?
 C78 C79 C80 C81 -122.4(2) . . . . ?
 C2 C3 C5 C4 111.8(2) . . . . ?
 C2 C3 C5 C6 0.2(3) . . . . ?
 C2 C3 C4 C5 -109.1(2) . . . . ?
 C2 C3 C4 C30 144.0(2) . . . . ?
 C2 C3 C4 C31 0.7(3) . . . . ?
 C104 C103 C117 C116 14.2(3) . . . . ?
 C104 C103 C117 C134 -166.55(18) . . . . ?
 C104 C105 C106 C107 -109.6(2) . . . . ?
 C104 C105 C106 C132 0.3(3) . . . . ?
 C104 C105 C106 C133 143.74(18) . . . . ?
 C121 C120 C125 C124 1.3(3) . . . . ?
 C100 C83 C69 N84 14.5(3) . . . . ?
 C100 C83 C69 C70 -165.97(18) . . . . ?
 C100 C83 C82 C81 0.8(3) . . . . ?
 C36 C35 C49 C48 16.4(3) . . . . ?
 C36 C35 C49 C66 -167.28(17) . . . . ?
 C36 C37 C39 C40 -0.9(3) . . . . ?
 C36 C37 C39 C38 112.5(2) . . . . ?
 C53 C52 C57 N58 -177.43(17) . . . . ?
 C53 C52 C57 C56 1.7(3) . . . . ?
 C44 C45 C46 C47 -123.8(2) . . . . ?
 C42 C41 C40 C39 177.46(19) . . . . ?
 C69 N84 N85 C86 175.51(18) . . . . ?
 C69 C83 C82 C81 177.7(2) . . . . ?
 C69 C70 C71 C72 -156.73(17) . . . . ?
 C69 C70 C71 C73 130.73(18) . . . . ?
 C73 C72 C71 C70 -110.05(19) . . . . ?
 C73 C74 C75 C76 179.4(2) . . . . ?
 C73 C74 C75 C102 -1.8(4) . . . . ?
 C21 C22 C23 N24 -179.45(17) . . . . ?
 C21 C22 C23 C18 1.4(3) . . . . ?
 C21 C20 C19 C18 0.1(3) . . . . ?
 C3 C2 C1 N16 82.0(2) . . . . ?
 C3 C2 C1 C15 -99.3(2) . . . . ?
 C3 C5 C4 C30 107.4(2) . . . . ?
 C3 C5 C4 C31 -109.4(2) . . . . ?
 C3 C5 C6 C7 -138.9(2) . . . . ?
 C23 C22 C21 N27 179.75(18) . . . . ?
 C23 C22 C21 C20 1.6(3) . . . . ?
 C23 C18 C19 C20 2.7(3) . . . . ?
 C71 C70 C69 N84 81.8(2) . . . . ?
 C71 C70 C69 C83 -97.7(2) . . . . ?
 C71 C72 C73 C74 109.8(2) . . . . ?
 C71 C73 C74 C75 -148.3(2) . . . . ?
 C117 C103 C104 C105 -103.4(2) . . . . ?
 C117 C116 C115 C114 146.2(2) . . . . ?
 C32 C15 C1 N16 20.1(3) . . . . ?
 C32 C15 C1 C2 -158.67(18) . . . . ?
 C32 C15 C14 C13 -0.8(3) . . . . ?
 C107 C105 C106 C132 109.9(2) . . . . ?
 C107 C105 C106 C133 -106.61(19) . . . . ?
 C18 N17 N16 C1 164.53(17) . . . . ?
 C19 C20 C21 N27 179.46(18) . . . . ?
 C19 C20 C21 C22 -2.4(3) . . . . ?
 C41 C42 C43 C44 68.5(2) . . . . ?
 C41 C40 C39 C38 144.5(2) . . . . ?
 C41 C40 C39 C37 -143.6(2) . . . . ?
 C35 C36 C37 C38 -154.28(18) . . . . ?
 C35 C36 C37 C39 133.53(19) . . . . ?
 C125 C120 C121 N126 178.74(18) . . . . ?
 C125 C120 C121 C122 -1.9(3) . . . . ?
 C1 C15 C14 C13 178.53(19) . . . . ?
 C1 C2 C3 C5 134.18(19) . . . . ?
 C1 C2 C3 C4 -154.34(18) . . . . ?
 C57 C52 C53 C54 -1.2(3) . . . . ?
 C14 C15 C1 N16 -159.33(19) . . . . ?
 C14 C15 C1 C2 21.9(3) . . . . ?
 C14 C13 C12 C11 69.5(3) . . . . ?
 C87 C88 C89 N95 -179.04(18) . . . . ?
 C87 C88 C89 C90 0.5(3) . . . . ?
 C87 C86 C91 C90 0.4(3) . . . . ?
 C56 C55 C54 C53 1.2(3) . . . . ?
 C88 C87 C86 N85 179.35(18) . . . . ?
 C88 C87 C86 C91 0.1(3) . . . . ?
 C79 C78 C77 C76 -110.6(2) . . . . ?
 C79 C80 C81 C82 65.8(3) . . . . ?
 C113 C112 C111 C110 -110.6(3) . . . . ?
 C113 C114 C115 C116 61.5(3) . . . . ?
 C49 C48 C47 C46 143.7(2) . . . . ?
 C43 C44 C45 C46 -178.9(2) . . . . ?
 C43 C44 C45 C67 1.2(4) . . . . ?
 C43 C42 C41 C40 -119.1(2) . . . . ?
 C43 C42 C41 C68 61.0(2) . . . . ?
 C54 C55 C56 C57 -0.7(3) . . . . ?
 C38 C37 C39 C40 -113.4(2) . . . . ?
 C37 C36 C35 N50 79.8(2) . . . . ?
 C37 C36 C35 C49 -98.6(2) . . . . ?
 C37 C38 C39 C40 109.2(2) . . . . ?
 C98 C72 C73 C71 107.00(19) . . . . ?
 C98 C72 C73 C74 -143.24(19) . . . . ?
 C98 C72 C71 C70 143.17(19) . . . . ?
 C98 C72 C71 C73 -106.8(2) . . . . ?
 C74 C73 C71 C70 2.0(3) . . . . ?
 C74 C73 C71 C72 -110.6(2) . . . . ?
 C5 C3 C4 C30 -106.9(2) . . . . ?
 C5 C3 C4 C31 109.8(2) . . . . ?
 C86 C87 C88 C89 -0.6(3) . . . . ?
 C75 C76 C77 C78 64.9(2) . . . . ?
 C105 C107 C108 C109 -145.2(2) . . . . ?
 C105 C107 C106 C132 -108.9(2) . . . . ?
 C105 C107 C106 C133 108.0(2) . . . . ?
 C91 C90 C89 N95 179.5(2) . . . . ?
 C91 C90 C89 C88 0.0(3) . . . . ?
 C45 C44 C43 C42 -112.1(2) . . . . ?
 C45 C46 C47 C48 63.3(2) . . . . ?
 C80 C81 C82 C83 137.4(2) . . . . ?
 C124 C123 C122 C121 0.3(3) . . . . ?
 C99 C72 C73 C71 -109.9(2) . . . . ?
 C99 C72 C73 C74 -0.2(3) . . . . ?
 C99 C72 C71 C70 -0.3(3) . . . . ?
 C99 C72 C71 C73 109.7(2) . . . . ?
 C89 C90 C91 C86 -0.4(3) . . . . ?
 C82 C83 C69 N84 -162.65(19) . . . . ?
 C82 C83 C69 C70 16.8(3) . . . . ?
 C108 C109 C110 C111 -116.6(2) . . . . ?
 C108 C107 C105 C104 0.8(3) . . . . ?
 C108 C107 C105 C106 -110.0(2) . . . . ?
 C108 C107 C106 C132 1.1(3) . . . . ?
 C108 C107 C106 C105 110.0(2) . . . . ?
 C108 C107 C106 C133 -142.0(2) . . . . ?
 C112 C113 C114 C115 -123.8(2) . . . . ?
 C112 C111 C110 C109 67.5(3) . . . . ?
 C4 C3 C5 C6 -111.6(2) . . . . ?
 C4 C5 C6 C7 150.4(2) . . . . ?
 C39 C38 C37 C36 -109.9(2) . . . . ?
 C114 C113 C112 C111 -179.18(19) . . . . ?
 C9 C10 C11 C12 -179.61(19) . . . . ?
 C9 C10 C11 C33 1.3(3) . . . . ?
 C77 C78 C79 C80 -179.11(19) . . . . ?
 C77 C78 C79 C101 0.1(3) . . . . ?
 C77 C76 C75 C74 -114.7(2) . . . . ?
 C77 C76 C75 C102 66.4(3) . . . . ?
 C106 C107 C105 C104 110.79(19) . . . . ?
 C106 C107 C108 C109 144.5(2) . . . . ?
 C8 C7 C6 C5 -177.9(2) . . . . ?
 C64 C38 C37 C36 144.0(2) . . . . ?
 C64 C38 C37 C39 -106.1(2) . . . . ?
 C64 C38 C39 C40 -144.4(2) . . . . ?
 C64 C38 C39 C37 106.5(2) . . . . ?
 C6 C5 C4 C3 108.5(2) . . . . ?
 C6 C5 C4 C30 -144.0(2) . . . . ?
 C6 C5 C4 C31 -0.8(3) . . . . ?
 C6 C7 C8 C9 -118.7(2) . . . . ?
 C47 C48 C49 C35 176.1(2) . . . . ?
 C47 C48 C49 C66 0.1(3) . . . . ?
 C110 C109 C108 C107 -176.9(2) . . . . ?
 C135 C113 C112 C111 0.4(3) . . . . ?
 C135 C113 C114 C115 56.6(3) . . . . ?
 C68 C41 C40 C39 -2.7(3) . . . . ?
 C115 C116 C117 C103 179.5(2) . . . . ?
 C115 C116 C117 C134 0.3(4) . . . . ?
 C136 C109 C108 C107 0.9(4) . . . . ?
 C136 C109 C110 C111 65.4(3) . . . . ?
 C101 C79 C80 C81 58.4(3) . . . . ?
 C65 C38 C37 C36 0.1(3) . . . . ?
 C65 C38 C37 C39 110.0(2) . . . . ?
 C65 C38 C39 C40 -0.3(3) . . . . ?
 C65 C38 C39 C37 -109.5(2) . . . . ?
 C33 C11 C12 C13 63.6(2) . . . . ?
 C67 C45 C46 C47 56.1(2) . . . . ?
 C34 C7 C8 C9 64.1(3) . . . . ?
 C34 C7 C6 C5 -1.0(4) . . . . ?

_shelx_res_file
;
TITL 116_3a_auto_a.res in P1
    116_2a_auto.res
    created by SHELXL-2018/3 at 20:27:36 on 26-Aug-2022
REM Old TITL 116_3A_auto in P-1
REM SHELXT solution in P1
REM R1 0.101, Rweak 0.033, Alpha 0.000, Orientation as input
REM Flack x = -0.068 ( 0.056 ) from Parsons' quotients
REM Formula found by SHELXT: C111 O29 O97
CELL 1.54184 11.716889 12.48435 18.501678 106.0118 98.5748 102.2048
ZERR 4 0.000098 0.000107 0.000166 0.0008 0.0007 0.0007
LATT -1
SFAC C H N O
UNIT 104 136 16 16

L.S. 4
PLAN  12
SIZE 0.3 0.1 0.05
TEMP -173
CONF
MORE -1
BOND $H
fmap 2
acta
SHEL 999 0.83
OMIT -7 8 -17
OMIT -8 7 -17
OMIT -6 5 -19
OMIT -10 7 -14
OMIT -6 8 -17
OMIT -6 7 -18
REM <olex2.extras>
REM <HklSrc "%.\\116_2A_auto.hkl">
REM </olex2.extras>

WGHT    0.045100    0.250700
EXTI    0.000843
FVAR       0.30311
O26   4    0.566014    0.589951    0.570245    11.00000    0.02131    0.04507 =
         0.03948    0.01332    0.01217    0.01223
O60   4    0.443756    0.389973    0.419823    11.00000    0.01901    0.04948 =
         0.03921    0.01644    0.01040    0.00948
O59   4    0.598369    0.355719    0.479396    11.00000    0.03152    0.04390 =
         0.03850    0.02548    0.01591    0.01915
O94   4    0.923924    0.196870    1.024484    11.00000    0.02928    0.04828 =
         0.03434    0.02103    0.01149    0.01959
O25   4    0.416166    0.641236    0.519714    11.00000    0.03387    0.04391 =
         0.03790    0.02313    0.01561    0.01697
O63   4    0.442803    0.504560    0.197753    11.00000    0.02929    0.05152 =
         0.03641    0.01458    0.00183    0.01982
O62   4    0.604284    0.535937    0.153939    11.00000    0.03777    0.04937 =
         0.03107    0.02085    0.00505    0.01062
O128  4   -0.074052    0.731772    0.027758    11.00000    0.02359    0.06383 =
         0.05093    0.03040    0.01619    0.02395
O127  4    0.063218    0.770311   -0.034528    11.00000    0.02860    0.04988 =
         0.03827    0.02693    0.01179    0.01796
N17   3    0.221692    0.623973    0.574143    11.00000    0.02027    0.02707 =
         0.02780    0.01233    0.00654    0.00898
AFIX  43
H17   2    0.255360    0.645056    0.539009    11.00000   -1.20000
AFIX   0

O93   4    1.074783    0.246690    0.975373    11.00000    0.02216    0.05189 =
         0.04339    0.01480    0.01181    0.01767
N119  3    0.265340    0.716334   -0.004825    11.00000    0.01893    0.02974 =
         0.02583    0.01273    0.00682    0.01047
AFIX  43
H119  2    0.228725    0.752945   -0.031190    11.00000   -1.20000
AFIX   0

O28   4    0.431639    0.472134    0.850370    11.00000    0.04491    0.04122 =
         0.02922    0.01650   -0.00040    0.00585
N61   3    0.548751    0.506010    0.199474    11.00000    0.02964    0.03009 =
         0.02494    0.00626    0.00103    0.00955
O131  4    0.084202    0.409444    0.193100    11.00000    0.03875    0.04893 =
         0.06287    0.03828    0.00278   -0.00223
O96   4    1.097522    0.514256    0.839062    11.00000    0.04161    0.04115 =
         0.06696    0.01681    0.03374    0.00506
N58   3    0.548096    0.383974    0.426722    11.00000    0.02249    0.02561 =
         0.02982    0.00906    0.00886    0.00670
O130  4   -0.078931    0.455918    0.158798    11.00000    0.04034    0.04412 =
         0.06730    0.02702    0.03397    0.01387
N51   3    0.798096    0.378229    0.431165    11.00000    0.02057    0.02929 =
         0.02602    0.01174    0.00858    0.01085
AFIX  43
H51   2    0.767230    0.367315    0.469937    11.00000   -1.20000
AFIX   0

N126  3    0.021369    0.723986    0.010630    11.00000    0.01830    0.03457 =
         0.02815    0.00901    0.00414    0.00929
N16   3    0.104810    0.627509    0.576237    11.00000    0.01781    0.02431 =
         0.02768    0.00772    0.00441    0.00666
N118  3    0.383791    0.718273   -0.003935    11.00000    0.01623    0.02657 =
         0.02659    0.00861    0.00424    0.00712
N84   3    0.620104    0.281906    1.004159    11.00000    0.01619    0.03071 =
         0.02744    0.01064    0.00628    0.00763
N24   3    0.465742    0.605248    0.568680    11.00000    0.02332    0.02601 =
         0.03065    0.00826    0.00752    0.00695
N92   3    0.974457    0.250781    0.985739    11.00000    0.02025    0.03354 =
         0.02258    0.00443    0.00428    0.01052
N85   3    0.731103    0.265825    0.995973    11.00000    0.01814    0.03097 =
         0.02742    0.01414    0.00659    0.01020
AFIX  43
H85   2    0.759431    0.216920    1.014892    11.00000   -1.20000
AFIX   0

N50   3    0.910900    0.364321    0.425688    11.00000    0.02011    0.02483 =
         0.02775    0.00933    0.00666    0.00932
O29   4    0.586187    0.497383    0.800003    11.00000    0.03316    0.07553 =
         0.05722    0.03336    0.00295    0.02531
N95   3    0.991607    0.514114    0.835962    11.00000    0.03640    0.03049 =
         0.03235    0.00533    0.01155   -0.00452
O97   4    0.939406    0.564452    0.799287    11.00000    0.04922    0.05398 =
         0.05276    0.03357    0.00603   -0.00542
N129  3    0.027276    0.460192    0.159519    11.00000    0.03141    0.02546 =
         0.03417    0.00738    0.00961   -0.00036
N27   3    0.481812    0.497416    0.801377    11.00000    0.03133    0.03283 =
         0.03308    0.01126   -0.00162    0.00870
C120  1    0.206698    0.656757    0.035834    11.00000    0.01826    0.02192 =
         0.01981    0.00344    0.00239    0.00470
C83   1    0.445394    0.239536    1.049589    11.00000    0.01764    0.02447 =
         0.02581    0.00685    0.00286    0.00481
C22   1    0.468442    0.552647    0.684461    11.00000    0.01927    0.02240 =
         0.03276    0.00586    0.00271    0.00594
AFIX  43
H22   2    0.548969    0.550189    0.684653    11.00000   -1.20000
AFIX   0
C10   1   -0.156254    0.955463    0.401095    11.00000    0.03011    0.02748 =
         0.02858    0.00778    0.00647    0.01407
AFIX  43
H10   2   -0.109328    0.997848    0.451448    11.00000   -1.20000
AFIX   0

C123  1    0.088340    0.528672    0.117558    11.00000    0.02423    0.02112 =
         0.02405    0.00397    0.00547    0.00000
C15   1   -0.064761    0.687457    0.535340    11.00000    0.02130    0.01982 =
         0.02797    0.00722    0.00513    0.00573
C122  1    0.029241    0.592728    0.084110    11.00000    0.01803    0.02530 =
         0.02395    0.00198    0.00496    0.00296
AFIX  43
H122  2   -0.050563    0.592799    0.088331    11.00000   -1.20000
AFIX   0

C70   1    0.602448    0.120830    1.058879    11.00000    0.01716    0.02597 =
         0.02330    0.00793    0.00451    0.00711
AFIX  23
H70A  2    0.640711    0.081694    1.018854    11.00000   -1.20000
H70B  2    0.532695    0.062752    1.061746    11.00000   -1.20000
AFIX   0
C72   1    0.781750    0.106539    1.160298    11.00000    0.01954    0.02535 =
         0.02512    0.01037    0.00487    0.00648

C52   1    0.736139    0.408810    0.376074    11.00000    0.02118    0.01838 =
         0.02567    0.00508    0.00533    0.00640
C11   1   -0.245714    0.866162    0.395928    11.00000    0.02682    0.02558 =
         0.03082    0.00949    0.00449    0.01462
C103  1    0.426159    0.749152   -0.057879    11.00000    0.01993    0.02094 =
         0.02349    0.00695    0.00482    0.00592
C78   1    0.254604   -0.045965    1.171542    11.00000    0.01961    0.03261 =
         0.02606    0.00747    0.00627    0.00198
AFIX  43
H78   2    0.232556   -0.089939    1.118361    11.00000   -1.20000
AFIX   0

C2    1    0.135211    0.755838    0.496493    11.00000    0.02131    0.02242 =
         0.02704    0.00932    0.00591    0.00809
AFIX  23
H2A   2    0.216507    0.793254    0.529547    11.00000   -1.20000
H2B   2    0.098189    0.817855    0.489972    11.00000   -1.20000
AFIX   0

C104  1    0.351025    0.775188   -0.121435    11.00000    0.01821    0.02336 =
         0.02297    0.00669    0.00462    0.00585
AFIX  23
H10J  2    0.272541    0.716721   -0.139562    11.00000   -1.20000
H10K  2    0.391077    0.767825   -0.165367    11.00000   -1.20000
AFIX   0
C109  1    0.467147    1.002141   -0.248238    11.00000    0.02308    0.03457 =
         0.03110    0.01737    0.00548    0.00758

C55   1    0.611348    0.470917    0.259424    11.00000    0.02464    0.02423 =
         0.02174    0.00655    0.00200    0.00794
C121  1    0.088071    0.657464    0.043976    11.00000    0.01860    0.02418 =
         0.02180    0.00474    0.00226    0.00641
C100  1    0.399101    0.315239    1.008133    11.00000    0.02130    0.03275 =
         0.03010    0.01292    0.00604    0.01105
AFIX 137
H10A  2    0.449821    0.394723    1.030764    11.00000   -1.50000
H10B  2    0.316748    0.313676    1.013216    11.00000   -1.50000
H10C  2    0.400610    0.286578    0.953446    11.00000   -1.50000
AFIX   0

C36   1    0.924271    0.342277    0.555060    11.00000    0.02287    0.02430 =
         0.02292    0.00751    0.00639    0.00958
AFIX  23
H36A  2    0.887293    0.407070    0.570246    11.00000   -1.20000
H36B  2    0.992538    0.353837    0.597566    11.00000   -1.20000
AFIX   0
C53   1    0.792191    0.441956    0.319844    11.00000    0.02036    0.02589 =
         0.02757    0.00882    0.00693    0.00949
AFIX  43
H53   2    0.873909    0.442973    0.321805    11.00000   -1.20000
AFIX   0
C44   1    1.259743    0.221410    0.706788    11.00000    0.02329    0.02515 =
         0.03123    0.00641    0.00201    0.00580
AFIX  43
H44   2    1.288172    0.303307    0.725479    11.00000   -1.20000
AFIX   0
C42   1    1.091236    0.198003    0.775265    11.00000    0.03491    0.02944 =
         0.02287    0.01011    0.00722    0.01291
AFIX  23
H42A  2    1.067985    0.172724    0.818456    11.00000   -1.20000
H42B  2    1.105287    0.283015    0.790581    11.00000   -1.20000
AFIX   0

C116  1    0.613793    0.801292   -0.099485    11.00000    0.01981    0.04018 =
         0.03157    0.01548    0.00497    0.00835
AFIX  43
H116  2    0.570087    0.832754   -0.132024    11.00000   -1.20000
AFIX   0

C20   1    0.295252    0.528444    0.740501    11.00000    0.02586    0.02121 =
         0.02339    0.00606    0.00539    0.00510
AFIX  43
H20   2    0.258560    0.508277    0.779078    11.00000   -1.20000
AFIX   0

C69   1    0.560060    0.215282    1.036122    11.00000    0.01725    0.02595 =
         0.02143    0.00687    0.00185    0.00549
C73   1    0.677273    0.112952    1.200321    11.00000    0.02110    0.02664 =
         0.02179    0.00756    0.00446    0.00342
AFIX  13
H73   2    0.699190    0.169155    1.253717    11.00000   -1.20000
AFIX   0

C21   1    0.414471    0.527963    0.741046    11.00000    0.02637    0.02304 =
         0.02612    0.00614   -0.00071    0.00699
C3    1    0.146284    0.684398    0.417702    11.00000    0.02814    0.02259 =
         0.02791    0.00834    0.00713    0.01035
AFIX  13
H3    2    0.114786    0.598974    0.405405    11.00000   -1.20000
AFIX   0
C23   1    0.403379    0.581193    0.627104    11.00000    0.02125    0.02023 =
         0.02812    0.00682    0.00616    0.00406

C71   1    0.691630    0.168161    1.136526    11.00000    0.01706    0.02145 =
         0.02528    0.00808    0.00460    0.00427
AFIX  13
H71   2    0.721684    0.254365    1.155877    11.00000   -1.20000
AFIX   0

C117  1    0.554059    0.751988   -0.055176    11.00000    0.01940    0.02615 =
         0.02496    0.00858    0.00286    0.00651
C32   1   -0.120586    0.655034    0.597654    11.00000    0.02275    0.03307 =
         0.03347    0.01450    0.00663    0.00980
AFIX 137
H32A  2   -0.060752    0.638826    0.633179    11.00000   -1.50000
H32B  2   -0.188223    0.586110    0.574033    11.00000   -1.50000
H32C  2   -0.148924    0.719176    0.626093    11.00000   -1.50000
AFIX   0

C107  1    0.352250    0.975339   -0.146590    11.00000    0.02426    0.02275 =
         0.02752    0.00982    0.00654    0.00452
AFIX  13
H107  2    0.385550    1.059319   -0.116715    11.00000   -1.20000
AFIX   0

C76   1    0.421696   -0.127340    1.217338    11.00000    0.02736    0.02970 =
         0.03060    0.01334    0.00905    0.00483
AFIX  23
H76A  2    0.441309   -0.175056    1.249712    11.00000   -1.20000
H76B  2    0.416360   -0.172016    1.163090    11.00000   -1.20000
AFIX   0

C18   1    0.283511    0.588268    0.625901    11.00000    0.02221    0.01746 =
         0.02335    0.00374    0.00359    0.00502
C19   1    0.231723    0.557824    0.684662    11.00000    0.02024    0.02000 =
         0.02707    0.00501    0.00601    0.00462
AFIX  43
H19   2    0.150751    0.558004    0.684940    11.00000   -1.20000
AFIX   0

C41   1    0.989420    0.143174    0.705362    11.00000    0.02622    0.02939 =
         0.02519    0.01169    0.00952    0.01073
C35   1    0.969788    0.343642    0.482887    11.00000    0.02229    0.01934 =
         0.02286    0.00677    0.00524    0.00471
C132  1    0.140258    0.828576   -0.208533    11.00000    0.02395    0.03019 =
         0.02812    0.01166    0.00239    0.00925
AFIX 137
H13C  2    0.184356    0.777464   -0.235275    11.00000   -1.50000
H13D  2    0.103352    0.863484   -0.244002    11.00000   -1.50000
H13E  2    0.077790    0.783735   -0.190619    11.00000   -1.50000
AFIX   0
C125  1    0.263404    0.590091    0.072463    11.00000    0.01877    0.02539 =
         0.03025    0.00917    0.00492    0.00679
AFIX  43
H125  2    0.343285    0.588993    0.069083    11.00000   -1.20000
AFIX   0

C1    1    0.062031    0.686955    0.537319    11.00000    0.02300    0.01872 =
         0.02200    0.00422    0.00462    0.00481
C90   1    0.809852    0.458746    0.883585    11.00000    0.02559    0.03164 =
         0.03103    0.01336    0.00049    0.00236
AFIX  43
H90   2    0.775091    0.506241    0.859861    11.00000   -1.20000
AFIX   0

C57   1    0.614168    0.411204    0.371074    11.00000    0.02043    0.02146 =
         0.02498    0.00732    0.00683    0.00670
C48   1    1.137089    0.265975    0.517502    11.00000    0.02357    0.03160 =
         0.03100    0.01394    0.01101    0.00981
AFIX  43
H48   2    1.099074    0.251579    0.557066    11.00000   -1.20000
AFIX   0

C14   1   -0.125225    0.715266    0.478574    11.00000    0.02329    0.02510 =
         0.03252    0.01239    0.00644    0.00620
AFIX  43
H14   2   -0.082635    0.735478    0.442322    11.00000   -1.20000
AFIX   0

C87   1    0.913821    0.320356    0.951643    11.00000    0.01919    0.02758 =
         0.01923    0.00267    0.00242    0.00647
C56   1    0.552600    0.441446    0.312648    11.00000    0.01954    0.02193 =
         0.02796    0.00353    0.00387    0.00587
AFIX  43
H56   2    0.471010    0.441622    0.309769    11.00000   -1.20000
AFIX   0

C88   1    0.977916    0.382507    0.912127    11.00000    0.01953    0.02727 =
         0.02251   -0.00127    0.00526    0.00125
AFIX  43
H88   2    1.056920    0.378069    0.908517    11.00000   -1.20000
AFIX   0
C79   1    0.242325    0.061707    1.188689    11.00000    0.02082    0.03319 =
         0.02880    0.00900    0.01155    0.00382

C113  1    0.739649    0.896222   -0.213876    11.00000    0.02056    0.03529 =
         0.02880    0.00998    0.01183    0.00436
C49   1    1.084856    0.317903    0.473026    11.00000    0.02010    0.02090 =
         0.02407    0.00551    0.00392    0.00432
C43   1    1.209159    0.167259    0.761780    11.00000    0.02863    0.03140 =
         0.02514    0.00845    0.00081    0.01153
AFIX  23
H43A  2    1.268181    0.194514    0.811565    11.00000   -1.20000
H43B  2    1.193762    0.082254    0.740897    11.00000   -1.20000
AFIX   0
C54   1    0.731867    0.472464    0.262931    11.00000    0.02560    0.02540 =
         0.02513    0.00750    0.00800    0.00835
AFIX  43
H54   2    0.771440    0.494572    0.225998    11.00000   -1.20000
AFIX   0
C40   1    0.936267    0.207812    0.672479    11.00000    0.03042    0.02803 =
         0.02564    0.01027    0.01057    0.01165
AFIX  43
H40   2    0.963101    0.289235    0.696235    11.00000   -1.20000
AFIX   0
C38   1    0.736789    0.218743    0.589774    11.00000    0.02751    0.03253 =
         0.02883    0.01592    0.01156    0.01315
C37   1    0.832466    0.228805    0.543096    11.00000    0.02302    0.02433 =
         0.02147    0.00887    0.00680    0.00936
AFIX  13
H37   2    0.805965    0.177326    0.488286    11.00000   -1.20000
AFIX   0

C98   1    0.903700    0.182187    1.206941    11.00000    0.02074    0.02717 =
         0.03267    0.01413    0.00210    0.00569
AFIX 137
H98A  2    0.894416    0.251747    1.243445    11.00000   -1.50000
H98B  2    0.952720    0.204444    1.172233    11.00000   -1.50000
H98C  2    0.942932    0.139356    1.235348    11.00000   -1.50000
AFIX   0
C74   1    0.578632    0.009630    1.187658    11.00000    0.02368    0.02548 =
         0.02376    0.00803    0.00233    0.00415
AFIX  43
H74   2    0.552240   -0.042844    1.136619    11.00000   -1.20000
AFIX   0

C5    1    0.127573    0.728184    0.348104    11.00000    0.03339    0.03116 =
         0.02457    0.00824    0.00644    0.01561
AFIX  13
H5    2    0.085950    0.666682    0.298039    11.00000   -1.20000
AFIX   0

C86   1    0.795628    0.326362    0.958444    11.00000    0.01826    0.02737 =
         0.02124    0.00454    0.00303    0.00437
C75   1    0.522644   -0.017813    1.240350    11.00000    0.02283    0.02873 =
         0.02657    0.01166    0.00510    0.00577
C105  1    0.329934    0.895566   -0.097067    11.00000    0.02076    0.02399 =
         0.02127    0.00803    0.00434    0.00660
AFIX  13
H105  2    0.351502    0.936050   -0.040189    11.00000   -1.20000
AFIX   0

C7    1    0.020328    0.866030    0.309220    11.00000    0.03168    0.03825 =
         0.02783    0.01401    0.01414    0.01730
C133  1    0.164798    1.004194   -0.093544    11.00000    0.02953    0.02954 =
         0.03065    0.01333    0.00990    0.01408
AFIX 137
H13F  2    0.125093    1.040927   -0.126581    11.00000   -1.50000
H13G  2    0.224886    1.063710   -0.050878    11.00000   -1.50000
H13H  2    0.105264    0.960787   -0.072880    11.00000   -1.50000
AFIX   0

C91   1    0.746713    0.398477    0.922866    11.00000    0.01725    0.03231 =
         0.03372    0.01283    0.00295    0.00516
AFIX  43
H91   2    0.668287    0.405117    0.926374    11.00000   -1.20000
AFIX   0

C45   1    1.270934    0.172083    0.635536    11.00000    0.02117    0.02630 =
         0.02872    0.00976    0.00134    0.00916
C80   1    0.194535    0.107590    1.126546    11.00000    0.01970    0.04005 =
         0.03325    0.01229    0.01137    0.00955
AFIX  23
H80A  2    0.117657    0.123987    1.135003    11.00000   -1.20000
H80B  2    0.177587    0.046465    1.076121    11.00000   -1.20000
AFIX   0

C124  1    0.205840    0.527304    0.112561    11.00000    0.02234    0.02275 =
         0.03089    0.00913    0.00146    0.00404
AFIX  43
H124  2    0.245349    0.483124    0.136819    11.00000   -1.20000
AFIX   0

C81   1    0.278100    0.217371    1.122400    11.00000    0.02584    0.03728 =
         0.03821    0.01764    0.01415    0.01488
AFIX  23
H81A  2    0.235191    0.246230    1.084687    11.00000   -1.20000
H81B  2    0.298567    0.277728    1.173422    11.00000   -1.20000
AFIX   0
C99   1    0.785982   -0.006907    1.106723    11.00000    0.02693    0.02728 =
         0.03320    0.01101    0.00559    0.01040
AFIX 137
H99A  2    0.812681   -0.053845    1.136960    11.00000   -1.50000
H99B  2    0.842045    0.007277    1.073912    11.00000   -1.50000
H99C  2    0.705978   -0.048093    1.074378    11.00000   -1.50000
AFIX   0
C89   1    0.925437    0.450417    0.878378    11.00000    0.02589    0.02796 =
         0.02323    0.00646    0.00559   -0.00193

C13   1   -0.253559    0.717084    0.467669    11.00000    0.02174    0.03284 =
         0.04047    0.01888    0.00436    0.00740
AFIX  23
H13A  2   -0.286369    0.697252    0.510033    11.00000   -1.20000
H13B  2   -0.299331    0.657392    0.418585    11.00000   -1.20000
AFIX   0

C82   1    0.391760    0.198232    1.099453    11.00000    0.02059    0.03057 =
         0.02946    0.01196    0.00567    0.00908
AFIX  43
H82   2    0.429792    0.152059    1.122617    11.00000   -1.20000
AFIX   0

C108  1    0.392758    0.937556   -0.218798    11.00000    0.02525    0.02778 =
         0.02864    0.01165    0.00618    0.00621
AFIX  43
H108  2    0.362542    0.857948   -0.247941    11.00000   -1.20000
AFIX   0
C112  1    0.663933    0.869202   -0.281750    11.00000    0.02474    0.03446 =
         0.02802    0.00757    0.01005    0.00118
AFIX  43
H112  2    0.629555    0.788919   -0.307511    11.00000   -1.20000
AFIX   0

C4    1    0.251392    0.720557    0.382429    11.00000    0.03515    0.03448 =
         0.02634    0.01398    0.01243    0.01834
C39   1    0.839312    0.163653    0.602332    11.00000    0.02780    0.02436 =
         0.02842    0.01142    0.00729    0.00897
AFIX  13
H39   2    0.816135    0.077632    0.578824    11.00000   -1.20000
AFIX   0

C114  1    0.767591    0.803429   -0.182841    11.00000    0.02023    0.04265 =
         0.03889    0.01495    0.01068    0.00738
AFIX  23
H11A  2    0.853105    0.806197   -0.180843    11.00000   -1.20000
H11B  2    0.719693    0.727423   -0.219374    11.00000   -1.20000
AFIX   0

C9    1   -0.120349    0.997489    0.337032    11.00000    0.03316    0.03093 =
         0.03355    0.01401    0.01079    0.01567
AFIX  23
H9A   2   -0.122250    1.079233    0.347915    11.00000   -1.20000
H9B   2   -0.179110    0.951690    0.288208    11.00000   -1.20000
AFIX   0

C77   1    0.298616   -0.106336    1.225280    11.00000    0.02543    0.03219 =
         0.03258    0.01189    0.00977    0.00213
AFIX  23
H77A  2    0.239737   -0.181523    1.214733    11.00000   -1.20000
H77B  2    0.304251   -0.059197    1.279007    11.00000   -1.20000
AFIX   0

C106  1    0.225316    0.922512   -0.140367    11.00000    0.02281    0.02458 =
         0.02500    0.01108    0.00659    0.00870
C8    1    0.005995    0.987721    0.327077    11.00000    0.03358    0.03801 =
         0.03542    0.02110    0.01362    0.01737
AFIX  23
H8A   2    0.025169    1.017892    0.284895    11.00000   -1.20000
H8B   2    0.064826    1.037390    0.375025    11.00000   -1.20000
AFIX   0

C64   1    0.616596    0.135218    0.546319    11.00000    0.02536    0.04101 =
         0.04183    0.02415    0.01073    0.01063
AFIX 137
H64A  2    0.569727    0.173497    0.518349    11.00000   -1.50000
H64B  2    0.573340    0.110574    0.582886    11.00000   -1.50000
H64C  2    0.628986    0.067563    0.509618    11.00000   -1.50000
AFIX   0

C6    1    0.099029    0.840431    0.357296    11.00000    0.03214    0.03156 =
         0.02555    0.01217    0.00904    0.01319
AFIX  43
H6    2    0.141845    0.901600    0.402871    11.00000   -1.20000
AFIX   0

C66   1    1.133684    0.346475    0.407829    11.00000    0.02329    0.03708 =
         0.02883    0.01387    0.00891    0.01262
AFIX 137
H66A  2    1.080595    0.296506    0.358550    11.00000   -1.50000
H66B  2    1.213762    0.333991    0.409944    11.00000   -1.50000
H66C  2    1.138481    0.427527    0.412552    11.00000   -1.50000
AFIX   0

C102  1    0.554505    0.052890    1.324240    11.00000    0.03313    0.04032 =
         0.02670    0.01208    0.00875    0.00224
AFIX 137
H10D  2    0.586845    0.009146    1.355002    11.00000   -1.50000
H10E  2    0.482691    0.070474    1.340242    11.00000   -1.50000
H10F  2    0.614751    0.125144    1.332167    11.00000   -1.50000
AFIX   0

C46   1    1.327268    0.243083    0.589687    11.00000    0.02113    0.03006 =
         0.03525    0.00912    0.00760    0.00893
AFIX  23
H46A  2    1.402710    0.223157    0.581275    11.00000   -1.20000
H46B  2    1.348414    0.325708    0.620957    11.00000   -1.20000
AFIX   0

C30   1    0.296948    0.624975    0.335755    11.00000    0.04848    0.04512 =
         0.03031    0.01318    0.01693    0.02818
AFIX 137
H30A  2    0.229919    0.556168    0.309721    11.00000   -1.50000
H30B  2    0.356264    0.606282    0.370120    11.00000   -1.50000
H30C  2    0.334144    0.650614    0.297217    11.00000   -1.50000
AFIX   0

C47   1    1.250053    0.227821    0.511490    11.00000    0.02679    0.04055 =
         0.03302    0.01799    0.01157    0.01688
AFIX  23
H47A  2    1.297650    0.272850    0.484561    11.00000   -1.20000
H47B  2    1.228326    0.145330    0.479860    11.00000   -1.20000
AFIX   0

C31   1    0.349015    0.829316    0.426191    11.00000    0.03182    0.03902 =
         0.03401    0.01959    0.01593    0.01503
AFIX 137
H31A  2    0.389292    0.858239    0.389891    11.00000   -1.50000
H31B  2    0.407202    0.812508    0.462439    11.00000   -1.50000
H31C  2    0.314074    0.887972    0.454719    11.00000   -1.50000
AFIX   0
C12   1   -0.270800    0.835340    0.466265    11.00000    0.02364    0.03263 =
         0.03604    0.01340    0.00862    0.01218
AFIX  23
H12A  2   -0.354305    0.835894    0.469374    11.00000   -1.20000
H12B  2   -0.217414    0.895782    0.512642    11.00000   -1.20000
AFIX   0

C111  1    0.625719    0.948207   -0.322894    11.00000    0.02907    0.04823 =
         0.03047    0.01742    0.01121    0.00609
AFIX  23
H11C  2    0.637401    0.923597   -0.376300    11.00000   -1.20000
H11D  2    0.677421    1.027721   -0.296689    11.00000   -1.20000
AFIX   0
C110  1    0.493549    0.949132   -0.325415    11.00000    0.02704    0.04525 =
         0.03063    0.01926    0.00813    0.00606
AFIX  23
H11E  2    0.470574    0.992252   -0.360304    11.00000   -1.20000
H11F  2    0.442871    0.868563   -0.347759    11.00000   -1.20000
AFIX   0
C134  1    0.609593    0.698525   -0.000053    11.00000    0.01873    0.03444 =
         0.03557    0.01646    0.00626    0.00792
AFIX 137
H13I  2    0.605295    0.739273    0.052536    11.00000   -1.50000
H13J  2    0.693537    0.704621   -0.002706    11.00000   -1.50000
H13K  2    0.566068    0.616908   -0.014136    11.00000   -1.50000
AFIX   0
C135  1    0.802637    1.018465   -0.164051    11.00000    0.03142    0.04123 =
         0.03649    0.00660    0.00452    0.00498
AFIX 137
H13L  2    0.801302    1.070300   -0.195268    11.00000   -1.50000
H13M  2    0.885794    1.023091   -0.142376    11.00000   -1.50000
H13N  2    0.761801    1.041546   -0.122088    11.00000   -1.50000
AFIX   0

C68   1    0.953506    0.012585    0.676678    11.00000    0.03087    0.03065 =
         0.03645    0.01527    0.00464    0.01111
AFIX 137
H68A  2    0.868445   -0.015429    0.651081    11.00000   -1.50000
H68B  2    0.967378   -0.016575    0.720363    11.00000   -1.50000
H68C  2    1.001400   -0.014947    0.639983    11.00000   -1.50000
AFIX   0

C115  1    0.743282    0.811487   -0.102540    11.00000    0.02195    0.06240 =
         0.03934    0.02704    0.00928    0.01157
AFIX  23
H11G  2    0.768402    0.749321   -0.086185    11.00000   -1.20000
H11H  2    0.792695    0.886428   -0.065422    11.00000   -1.20000
AFIX   0
C136  1    0.525470    1.129301   -0.210010    11.00000    0.02789    0.03658 =
         0.04854    0.02035    0.01218    0.00504
AFIX 137
H13O  2    0.504504    1.154702   -0.159861    11.00000   -1.50000
H13P  2    0.497299    1.172488   -0.242674    11.00000   -1.50000
H13Q  2    0.612584    1.143510   -0.202603    11.00000   -1.50000
AFIX   0

C101  1    0.272497    0.144511    1.269193    11.00000    0.05942    0.03879 =
         0.03125    0.00855    0.01339    0.01546
AFIX 137
H10G  2    0.277567    0.101716    1.306185    11.00000   -1.50000
H10H  2    0.210020    0.185249    1.276119    11.00000   -1.50000
H10I  2    0.349612    0.200652    1.277858    11.00000   -1.50000
AFIX   0

C65   1    0.729901    0.324211    0.651024    11.00000    0.03692    0.04336 =
         0.03272    0.01598    0.01705    0.01995
AFIX 137
H65A  2    0.810653    0.375279    0.674597    11.00000   -1.50000
H65B  2    0.694047    0.300484    0.690639    11.00000   -1.50000
H65C  2    0.680528    0.365419    0.627646    11.00000   -1.50000
AFIX   0

C33   1   -0.328412    0.787165    0.321088    11.00000    0.04797    0.03642 =
         0.04009    0.01498   -0.00551    0.00532
AFIX 137
H33A  2   -0.298662    0.719407    0.301685    11.00000   -1.50000
H33B  2   -0.331450    0.828556    0.283181    11.00000   -1.50000
H33C  2   -0.408899    0.762164    0.329731    11.00000   -1.50000
AFIX   0

C67   1    1.229431    0.044120    0.594889    11.00000    0.04975    0.02937 =
         0.03082    0.00889    0.01195    0.01153
AFIX 137
H67A  2    1.218011    0.003500    0.632731    11.00000   -1.50000
H67B  2    1.289701    0.019506    0.567605    11.00000   -1.50000
H67C  2    1.153488    0.025821    0.557796    11.00000   -1.50000
AFIX   0

C34   1   -0.054598    0.782243    0.233802    11.00000    0.06050    0.05846 =
         0.03212    0.00279    0.00035    0.03853
AFIX 137
H34A  2   -0.138645    0.782852    0.230917    11.00000   -1.50000
H34B  2   -0.046787    0.704360    0.229979    11.00000   -1.50000
H34C  2   -0.027278    0.804815    0.191270    11.00000   -1.50000
AFIX   0
HKLF 4


REM  116_3a_auto_a.res in P1
REM wR2 = 0.0753, GooF = S = 1.052, Restrained GooF = 1.051 for all data
REM R1 = 0.0287 for 16979 Fo > 4sig(Fo) and 0.0300 for all 17625 data
REM 1246 parameters refined using 3 restraints

END

WGHT      0.0452      0.2510

REM Highest difference peak  0.203,  deepest hole -0.161,  1-sigma level  0.035
Q1    1   0.4979  0.2214  1.0410  11.00000  0.05    0.20
Q2    1   0.4954  0.7613 -0.0527  11.00000  0.05    0.20
Q3    1   0.8626  0.3308  0.9662  11.00000  0.05    0.17
Q4    1   0.7603  0.4140  0.3447  11.00000  0.05    0.17
Q5    1   0.3535  0.6018  0.6324  11.00000  0.05    0.17
Q6    1   0.6717  0.3981  0.3694  11.00000  0.05    0.17
Q7    1   0.0919  0.7210  0.5119  11.00000  0.05    0.17
Q8    1  -0.0010  0.6911  0.5402  11.00000  0.05    0.17
Q9    1   0.1593  0.6803  0.0508  11.00000  0.05    0.17
Q10   1   1.0250  0.3217  0.4722  11.00000  0.05    0.16
Q11   1   0.9428  0.4008  0.3915  11.00000  0.05    0.16
Q12   1   0.3567  0.5227  0.7362  11.00000  0.05    0.15
;
_shelx_res_checksum                77891
_shelx_hkl_file
;
   0   0  -1   21.26    0.66
   0   0   1   21.69    0.67
   0   0  -2  124.08    3.48
   0   0   2  131.57    3.50
   0   0   2  127.72    3.52
   0   0   2  128.31    3.36
   0   0  -3   54.70    1.77
   0   0   3   56.28    1.82
   0   0   3   55.68    1.58
   0   0  -3   55.96    1.79
   0   0   3   58.18    1.79
   0   0  -4    4.47    0.51
   0   0   4    4.90    0.31
   0   0  -4    5.10    0.53
   0   0   4    5.13    0.55
   0   0   4    5.31    0.59
   0   0  -5  441.84   11.57
   0   0  -5  437.16   11.58
   0   0   5  417.69   11.17
   0   0   5  429.76   11.62
   0   0   5  443.42   11.57
   0   0  -6  187.41    5.47
   0   0   6  182.18    5.46
   0   0   6  188.22    5.19
   0   0  -6  186.99    5.49
   0   0   6  184.75    5.54
   0   0   6  187.19    5.46
   0   0   6  180.26    5.20
   0   0  -7   62.78    2.45
   0   0   7   67.58    2.49
   0   0   7   61.44    2.13
   0   0   7   67.47    2.48
   0   0   7   63.49    1.95
   0   0   7   68.62    2.65
   0   0   7   63.89    2.53
   0   0   7   62.08    2.17
   0   0  -8   36.11    1.82
   0   0   8   36.65    1.49
   0   0   8   36.77    1.81
   0   0   8   37.27    1.25
   0   0   8   39.03    1.94
   0   0   8   42.68    2.07
   0   0   8   36.49    1.54
   0   0   9  105.25    3.01
   0   0  -9  119.85    4.02
   0   0   9  117.61    4.02
   0   0   9  118.72    4.14
   0   0   9  107.27    3.78
   0   0   9  121.86    4.25
   0   0   9  106.98    3.53
   0   0  -9  110.83    3.20
   0   0  10   56.14    2.21
   0   0  10   55.68    1.73
   0   0  10   58.78    2.64
   0   0 -10   53.86    1.88
   0   0 -10   61.06    2.68
   0   0  10   60.82    2.88
   0   0  10   56.34    2.46
   0   0  10   59.27    2.83
   0   0 -10   59.15    1.86
   0   0 -10   55.96    1.93
   0   0 -11   35.33    1.34
   0   0  11   38.63    2.35
   0   0 -11   38.67    2.13
   0   0  11   40.48    2.35
   0   0  11   38.51    1.98
   0   0 -11   36.68    1.39
   0   0 -11   35.08    1.43
   0   0  11   36.04    1.24
   0   0 -11   35.96    1.44
   0   0 -11   33.76    1.39
   0   0 -11   36.48    1.44
   0   0  11   41.08    2.22
   0   0 -12   14.34    0.85
   0   0  12   17.04    1.48
   0   0 -12   14.22    0.79
   0   0  12   17.35    1.80
   0   0 -12   13.41    1.37
   0   0 -12   13.75    0.89
   0   0  12   16.17    0.72
   0   0 -12   14.84    0.74
   0   0  12   13.80    1.56
   0   0  12   16.53    1.68
   0   0  12   17.05    1.35
   0   0  12   14.94    1.45
   0   0 -12   15.35    0.96
   0   0  13   19.23    1.75
   0   0 -13   17.02    1.08
   0   0 -13   17.35    0.90
   0   0  13   17.92    1.85
   0   0  13   15.54    1.82
   0   0  13   14.00    1.33
   0   0 -13   16.57    1.62
   0   0  13   18.33    1.86
   0   0  13   17.15    1.63
   0   0 -13   18.42    0.99
   0   0 -13   16.57    0.99
   0   0 -14   17.36    1.06
   0   0  14   18.48    1.97
   0   0 -14   17.13    1.71
   0   0  14   15.54    1.64
   0   0 -14   17.62    0.94
   0   0  14   19.06    1.78
   0   0  14   15.89    1.88
   0   0 -14   17.57    1.13
   0   0 -14   18.50    1.15
   0   0 -14   19.16    1.04
   0   0 -15    6.37    0.68
   0   0 -15    5.27    1.04
   0   0  15    5.84    1.16
   0   0 -15    5.56    0.57
   0   0 -15    5.69    0.71
   0   0  15    7.57    1.51
   0   0  15    6.48    1.24
   0   0  15    5.91    1.29
   0   0 -15    5.77    0.80
   0   0 -15    4.20    0.59
   0   0 -15    6.02    0.79
   0   0  15    6.95    0.63
   0   0 -16    0.77    0.50
   0   0 -16    0.41    0.57
   0   0  16    1.15    0.45
   0   0 -16    0.22    0.51
   0   0  16    1.31    0.39
   0   0  16    0.55    0.85
   0   0  16    1.53    0.93
   0   0  16    0.62    0.79
   0   0 -16    0.92    0.41
   0   0 -16    0.32    0.58
   0   0 -16    1.10    0.61
   0   0  16    0.80    0.97
   0   0  17    6.18    1.31
   0   0  17    5.34    1.18
   0   0 -17    7.66    0.85
   0   0 -17    5.85    0.81
   0   0  17    6.84    1.20
   0   0 -17    6.00    0.70
   0   0  17    7.28    0.71
   0   0  17    5.05    1.29
   0   0 -17    7.48    0.84
   0   0 -17    7.44    0.73
   0   0  17    6.28    0.62
   0   0  18    1.46    0.91
   0   0  18    1.66    0.80
   0   0 -18    2.37    0.61
   0   0 -18    2.72    0.63
   0   0  18    1.33    0.70
   0   0 -18    2.26    0.63
   0   0  18    1.97    0.46
   0   0  18    2.49    0.47
   0   0 -18    1.99    0.54
   0   0 -18    2.37    0.52
   0   0 -19   65.66    2.14
   0   0 -19   62.11    2.19
   0   0  19   62.71    2.04
   0   0  19   55.09    3.12
   0   0  19   62.63    2.04
   0   0 -19   61.77    2.22
   0   0 -19   63.21    2.23
   0   0  19   61.42    1.99
   0   0  19   64.22    2.16
   0   0  19   57.06    2.96
   0   0  20    1.34    0.41
   0   0  20    0.90    0.30
   0   0  20    0.67    0.27
   0   0 -20    0.93    0.41
   0   0 -20    0.98    0.43
   0   0 -20    1.09    0.42
   0   0  21    4.65    0.44
   0   0 -21    5.00    0.44
   0   1 -22   24.58    0.90
   0  -1  21    0.96    0.35
   0   1 -21    0.51    0.36
   0   1 -21    0.41    0.39
   0   1 -20    9.14    0.66
   0  -1  20    7.21    0.61
   0   1 -20    8.38    0.72
   0   1 -20    8.54    0.68
   0  -1  19   16.82    0.85
   0  -1  19   18.28    0.99
   0  -1  19   16.28    1.50
   0  -1  19   17.73    0.86
   0   1 -19   20.75    1.03
   0  -1  19   17.21    1.70
   0   1 -19   20.51    1.08
   0   1 -19   20.41    1.11
   0   1 -19   20.07    1.13
   0  -1  18    9.98    1.48
   0  -1  18   11.86    1.37
   0   1 -18   10.58    0.91
   0   1 -18   10.81    0.94
   0  -1  18   11.17    0.73
   0   1 -18   11.40    0.87
   0  -1  18   12.08    1.65
   0   1 -18   12.05    0.91
   0  -1  18   10.60    0.69
   0   1 -18   11.82    0.85
   0   1 -17   27.40    1.34
   0  -1  17   28.65    2.48
   0   1 -17   28.75    1.43
   0  -1  17   23.73    1.92
   0   1 -17   27.10    1.40
   0  -1  17   29.92    1.25
   0  -1  17   24.96    2.20
   0  -1  17   24.99    2.05
   0   1 -17   29.88    1.32
   0   1 -17   29.10    1.51
   0   1 -17   29.64    1.50
   0  -1  17   28.35    1.22
   0  -1  17   28.27    2.46
   0   1 -16   23.89    1.22
   0  -1  16   18.26    2.09
   0   1 -16   20.70    1.93
   0   1 -16   23.46    1.26
   0  -1  16   20.04    1.78
   0   1 -16   22.18    1.09
   0   1 -16   21.23    1.24
   0   1 -16   21.45    1.02
   0  -1  16   17.58    1.76
   0   1 -16   21.01    1.29
   0   1 -16   22.58    1.17
   0   1 -16   21.82    1.31
   0  -1  16   23.62    1.07
   0  -1  16   23.17    2.23
   0   1 -15   10.76    0.94
   0   1 -15   10.91    0.79
   0   1 -15   11.18    0.83
   0  -1  15   10.95    1.35
   0   1 -15    9.07    1.36
   0   1 -15   12.39    0.92
   0  -1  15   12.26    1.72
   0  -1  15   11.85    1.50
   0  -1  15   13.42    1.51
   0   1 -15   13.01    0.94
   0  -1  15    9.98    1.59
   0   1 -15   11.48    0.74
   0   1 -14   72.39    2.63
   0   1 -14   73.22    2.46
   0   1 -14   68.71    3.56
   0  -1  14   80.72    4.00
   0  -1  14   73.49    3.42
   0   1 -14   76.05    2.53
   0   1 -14   74.10    2.60
   0  -1  14   79.01    3.70
   0  -1  14   73.96    3.48
   0   1 -14   74.11    2.57
   0   1 -14   70.63    2.35
   0  -1  14   78.80    4.05
   0   1 -13    1.56    0.34
   0   1 -13    2.42    0.95
   0   1 -13    1.39    0.51
   0   1 -13    1.14    0.37
   0   1 -13    1.33    0.44
   0   1 -13    1.22    0.44
   0  -1  13    2.20    1.05
   0  -1  13    1.14    0.91
   0  -1  13    2.24    1.08
   0  -1  13    0.98    0.50
   0   1 -13    1.62    0.46
   0   1 -13    0.25    0.44
   0  -1  13    1.27    0.66
   0   1 -12    7.01    0.59
   0   1 -12    5.53    0.59
   0  -1  12    6.76    1.05
   0  -1  12    7.30    1.12
   0  -1  12    6.26    0.83
   0  -1  12    7.62    1.23
   0   1 -12    6.17    0.57
   0   1 -12    6.55    0.56
   0   1 -12    7.26    0.68
   0   1 -12    5.98    0.49
   0   1 -12    6.45    1.08
   0   1 -12    6.35    0.52
   0  -1  11   20.93    1.63
   0  -1  11   19.13    1.66
   0  -1  11   16.06    1.20
   0   1 -11   17.73    1.49
   0   1 -11   17.69    0.86
   0  -1  11   18.98    1.50
   0   1 -11   17.47    0.92
   0   1 -11   16.51    0.79
   0  -1  10    0.33    0.56
   0  -1  10   -0.13    0.37
   0  -1  10   -0.29    0.68
   0  -1  10    0.13    0.53
   0  -1  10   -0.23    0.71
   0   1 -10    0.30    0.29
   0   1 -10   -0.20    0.56
   0  -1   9   15.48    1.00
   0  -1   9   18.54    1.30
   0  -1   9   15.38    0.92
   0  -1   9   16.82    0.84
   0  -1   9   18.31    1.30
   0  -1   9   16.11    1.34
   0  -1   9   14.64    0.88
   0   1  -9   17.44    1.32
   0  -1   8   59.66    2.21
   0  -1   8   58.08    2.09
   0  -1   8   60.98    2.02
   0  -1   8   63.69    2.59
   0  -1   8   59.68    2.05
   0  -1   8   59.86    2.47
   0  -1   8   59.30    2.03
   0   1  -8   61.81    2.53
   0   1  -7  120.33    3.93
   0  -1   7  121.11    3.51
   0  -1   7  121.65    3.99
   0  -1   7  118.12    3.53
   0  -1   7  123.28    3.94
   0  -1   7  112.63    3.55
   0  -1   6   49.02    1.68
   0  -1   6   50.95    1.67
   0  -1   6   47.38    1.93
   0   1  -6   45.35    1.92
   0  -1   5  122.75    3.45
   0  -1   5  120.55    3.66
   0  -1   5  125.75    3.43
   0   1  -5  113.95    3.16
   0   1  -5  118.77    3.67
   0  -1   4   76.67    2.18
   0  -1   4   70.52    2.32
   0   1  -4   70.61    2.00
   0   1  -4   67.84    2.30
   0  -1   3  233.50    5.97
   0  -1   3  218.46    6.06
   0   1  -3  220.95    5.85
   0   1  -3  217.43    6.04
   0  -1   2    2.12    0.24
   0   1  -2    2.25    0.23
   0  -1   1   72.55    2.09
   0  -1   1   77.78    2.10
   0  -1   1   77.12    2.14
   0   1  -1   78.67    2.15
   0   1   0  248.94    6.78
   0   1   0  258.43    6.77
   0  -1   0  256.92    6.78
   0  -1   0  258.18    6.82
   0  -1   0  266.64    6.67
   0   1   1    3.67    0.34
   0  -1  -1    3.96    0.19
   0   1   1    4.22    0.32
   0   1   1    4.42    0.29
   0   1   2 1261.53   32.43
   0  -1  -2 1251.85   32.24
   0   1   2 1256.13   32.23
   0  -1  -2 1240.14   32.43
   0   1   2 1244.39   32.41
   0  -1  -2 1311.07   32.35
   0  -1  -2 1276.10   32.45
   0  -1  -3    8.38    0.66
   0   1   3    7.78    0.39
   0   1   3    7.38    0.62
   0  -1  -3    8.05    0.51
   0  -1  -3    7.71    0.55
   0   1   3    7.68    0.56
   0   1   4  119.27    3.49
   0   1   4  112.35    3.40
   0   1   4  117.56    3.58
   0  -1  -4  114.52    3.38
   0   1   4  111.68    3.08
   0  -1  -4  122.24    3.64
   0  -1  -4  122.37    3.48
   0   1   5   56.46    2.16
   0  -1  -5   57.64    2.04
   0  -1  -5   58.18    2.21
   0   1   5   54.25    2.03
   0   1   5   53.47    1.93
   0  -1  -5   54.55    1.95
   0   1   5   55.50    2.16
   0   1   6   42.34    1.70
   0   1   6   44.98    1.85
   0   1   6   44.55    1.97
   0   1   6   42.93    1.84
   0   1   6   44.43    1.97
   0  -1  -6   45.97    1.79
   0   1   7  128.44    3.58
   0   1   7  141.17    4.53
   0   1   7  134.90    4.32
   0   1   7  131.12    4.11
   0   1   7  135.01    4.33
   0  -1  -7  140.34    4.27
   0   1   7  139.05    4.52
   0  -1  -8    0.23    0.47
   0  -1  -8    0.89    0.31
   0  -1  -8    0.74    0.30
   0   1   8    0.67    0.43
   0   1   8    0.73    0.27
   0   1   8    0.58    0.24
   0  -1  -8    0.71    0.34
   0   1   8    1.71    0.76
   0   1   8    1.87    0.60
   0  -1  -8    0.77    0.33
   0   1   8    0.57    0.50
   0   1   8    0.74    0.65
   0  -1  -9   49.52    1.73
   0  -1  -9   48.66    1.70
   0  -1  -9   52.14    1.70
   0  -1  -9   47.12    1.71
   0   1   9   48.93    2.09
   0   1   9   50.21    1.58
   0   1   9   47.86    1.53
   0  -1  -9   48.98    1.73
   0   1   9   56.23    2.61
   0   1   9   53.06    2.52
   0   1   9   48.56    2.26
   0  -1  -9   50.31    1.75
   0   1   9   50.71    2.53
   0  -1  -9   53.07    2.29
   0   1   9   50.73    2.35
   0  -1 -10    2.08    0.67
   0  -1 -10    2.31    0.45
   0  -1 -10    2.48    0.44
   0   1  10    3.50    0.97
   0  -1 -10    2.11    0.42
   0   1  10    2.03    0.34
   0   1  10    2.35    0.31
   0  -1 -10    2.44    0.46
   0  -1 -10    2.59    0.36
   0   1  10    2.77    0.63
   0   1  10    3.33    0.81
   0   1  10    1.88    0.83
   0   1  10    2.02    0.63
   0  -1 -10    2.31    0.45
   0  -1 -10    2.62    0.44
   0  -1 -11   23.52    1.11
   0  -1 -11   22.91    1.14
   0  -1 -11   22.42    0.98
   0   1  11   22.84    1.62
   0   1  11   20.26    1.49
   0   1  11   23.93    1.84
   0  -1 -11   24.40    1.65
   0   1  11   25.33    1.93
   0   1  11   23.40    1.73
   0  -1 -11   21.33    1.10
   0  -1 -11   22.17    1.03
   0  -1 -11   22.07    1.10
   0   1  11   23.27    0.95
   0   1  11   22.19    0.89
   0  -1 -11   22.82    1.07
   0  -1 -11   22.79    1.10
   0  -1 -11   22.21    1.14
   0  -1 -12   29.04    1.21
   0  -1 -12   28.18    1.36
   0  -1 -12   27.87    1.32
   0   1  12   30.52    1.16
   0  -1 -12   30.30    1.28
   0  -1 -12   30.39    1.94
   0   1  12   30.64    2.31
   0  -1 -12   29.16    1.37
   0   1  12   30.91    1.17
   0  -1 -12   29.25    1.31
   0   1  12   33.08    2.30
   0   1  12   30.43    1.94
   0  -1 -12   29.10    1.38
   0   1  12   30.19    2.06
   0  -1 -12   29.59    1.34
   0  -1 -13   31.52    1.36
   0  -1 -13   25.97    1.98
   0   1  13   30.99    2.41
   0  -1 -13   32.06    1.44
   0   1  13   32.09    1.22
   0   1  13   31.57    2.27
   0   1  13   32.22    2.41
   0   1  13   27.61    1.99
   0  -1 -13   28.78    1.26
   0  -1 -13   31.87    1.52
   0   1  13   31.76    2.22
   0  -1 -13   31.39    1.49
   0   1  13   31.25    1.21
   0  -1 -14    0.16    0.55
   0  -1 -14    0.72    0.35
   0  -1 -14    0.79    0.50
   0   1  14    1.33    0.34
   0   1  14    0.88    0.85
   0   1  14    0.88    0.74
   0   1  14    0.83    1.00
   0  -1 -14    0.83    0.45
   0   1  14    0.74    0.82
   0  -1 -14    1.16    0.56
   0   1  14    0.63    0.93
   0   1  15   13.33    0.89
   0   1  15   10.69    1.68
   0   1  15   14.59    1.76
   0   1  15   12.35    1.53
   0  -1 -15   12.16    0.99
   0   1  15   11.19    1.53
   0  -1 -15   10.43    0.89
   0  -1 -15   13.89    0.90
   0  -1 -15   13.41    1.05
   0  -1 -15   12.61    0.99
   0   1  16   16.97    0.91
   0   1  16   15.61    1.74
   0   1  16   16.30    1.70
   0   1  16   16.28    0.95
   0   1  16   17.34    1.00
   0  -1 -16   16.59    1.05
   0  -1 -16   16.33    1.13
   0  -1 -16   14.08    1.10
   0  -1 -16   16.11    0.98
   0  -1 -17    0.43    0.45
   0  -1 -17    0.93    0.59
   0   1  17    0.65    0.39
   0   1  17    0.54    0.80
   0   1  17    1.23    0.79
   0   1  17    0.33    0.42
   0   1  17    1.72    0.95
   0  -1 -17    0.32    0.52
   0  -1 -17    0.49    0.56
   0  -1 -17    0.94    0.48
   0   1  17    0.39    0.45
   0  -1 -18   59.02    2.22
   0  -1 -18   58.67    2.18
   0   1  18   58.70    3.13
   0   1  18   62.95    2.16
   0   1  18   54.32    2.96
   0  -1 -18   58.82    2.20
   0  -1 -18   56.47    2.12
   0   1  18   61.84    2.08
   0   1  18   62.28    2.05
   0  -1 -18   61.57    2.09
   0   1  19   39.46    1.53
   0   1  19   40.66    1.45
   0   1  19   41.17    1.45
   0   1  19   38.50    1.40
   0  -1 -19   39.26    1.53
   0  -1 -19   40.20    1.58
   0  -1 -19   39.78    1.56
   0   1  20    0.20    0.29
   0  -1 -20    0.25    0.39
   0   1  20    0.37    0.27
   0  -1 -20    0.34    0.38
   0  -1 -21    0.06    0.25
   0   2 -22   16.65    0.74
   0   2 -22   15.21    0.66
   0  -2  21    3.18    0.38
   0   2 -21    2.16    0.43
   0  -2  20   11.23    0.70
   0   2 -20   12.22    0.82
   0  -2  19    2.97    0.49
   0   2 -19    3.81    0.60
   0  -2  19    2.57    0.88
   0   2 -19    3.44    0.57
   0  -2  18   19.91    1.69
   0   2 -18   21.57    1.25
   0   2 -18   20.58    1.12
   0   2 -18   23.10    1.18
   0  -2  18   19.88    2.09
   0  -2  18   20.19    2.12
   0  -2  18   17.26    1.98
   0  -2  18   20.52    1.98
   0   2 -18   23.49    1.18
   0   2 -17  203.51    5.67
   0   2 -17  191.89    5.73
   0  -2  17  201.49    7.26
   0  -2  17  182.47    6.69
   0   2 -17  193.14    5.45
   0   2 -17  193.40    5.76
   0   2 -17  184.84    5.62
   0  -2  17  199.65    7.55
   0   2 -17  192.18    5.65
   0   2 -17  178.70    7.08
   0   2 -16   78.95    2.59
   0  -2  16   74.60    3.50
   0   2 -16   74.73    3.97
   0   2 -16   86.37    2.68
   0  -2  16   90.51    4.40
   0   2 -16   82.21    2.78
   0   2 -16   78.64    2.76
   0   2 -16   79.62    2.86
   0   2 -16   75.48    2.57
   0  -2  16   80.24    2.53
   0   2 -16   83.07    2.78
   0   2 -16   78.96    2.83
   0  -2  16   83.27    4.05
   0  -2  16   81.42    3.73
   0  -2  16   80.91    4.24
   0   2 -16   80.35    2.78
   0  -2  16   79.65    3.97
   0  -2  15   21.71    1.73
   0   2 -15   22.33    1.15
   0   2 -15   22.01    1.04
   0   2 -15   23.27    1.23
   0   2 -15   20.59    2.00
   0   2 -15   24.76    1.17
   0  -2  15   23.75    2.26
   0   2 -15   22.46    1.28
   0   2 -15   25.70    1.23
   0   2 -15   22.22    1.26
   0  -2  15   26.17    2.13
   0  -2  15   25.27    1.91
   0   2 -15   25.90    1.28
   0  -2  15   21.33    2.21
   0   2 -15   22.35    1.08
   0  -2  14   17.95    1.55
   0   2 -14   22.03    1.10
   0   2 -14   19.93    1.16
   0   2 -14   21.84    1.01
   0   2 -14   23.18    1.08
   0   2 -14   21.93    1.31
   0   2 -14   20.50    1.91
   0   2 -14   21.60    1.11
   0   2 -14   20.71    1.16
   0  -2  14   20.44    1.89
   0  -2  14   23.62    1.77
   0   2 -14   21.59    1.13
   0   2 -14   20.26    1.01
   0  -2  14   24.55    2.13
   0  -2  14   22.72    2.28
   0   2 -13   13.62    0.91
   0   2 -13   13.61    0.95
   0   2 -13   14.83    0.84
   0   2 -13   15.34    0.86
   0   2 -13   12.74    1.55
   0   2 -13   14.68    0.81
   0   2 -13   13.51    0.83
   0   2 -13   13.64    0.77
   0   2 -13   14.27    0.90
   0  -2  13   13.06    1.46
   0  -2  13   16.76    1.77
   0  -2  13   15.82    1.67
   0   2 -13   14.24    0.86
   0   2 -13   12.75    0.77
   0  -2  13   14.36    1.32
   0   2 -12   99.06    2.98
   0  -2  12  106.58    4.43
   0  -2  12  109.19    4.35
   0  -2  12  105.82    4.23
   0  -2  12   92.62    3.51
   0   2 -12   99.11    3.13
   0  -2  12  100.56    3.68
   0  -2  12  108.93    4.23
   0   2 -12   95.53    2.95
   0   2 -12   95.98    3.04
   0   2 -12  109.54    4.32
   0   2 -12   98.34    3.07
   0   2 -12   95.15    3.14
   0   2 -12   97.91    3.12
   0   2 -12  101.82    3.09
   0   2 -12   96.86    3.05
   0   2 -12  102.69    3.06
   0  -2  11    0.77    0.49
   0   2 -11    0.28    0.30
   0   2 -11    0.52    0.26
   0   2 -11    0.96    0.70
   0   2 -11    0.63    0.37
   0  -2  11    0.83    0.72
   0  -2  11    0.62    0.67
   0   2 -10   20.13    1.54
   0  -2  10   21.17    1.11
   0  -2  10   22.23    1.55
   0  -2  10   23.65    1.64
   0  -2  10   21.61    1.18
   0  -2  10   21.24    1.30
   0  -2  10   21.28    1.23
   0   2 -10   20.76    0.88
   0   2 -10   20.30    0.92
   0   2  -9   10.32    1.07
   0  -2   9   10.64    0.82
   0  -2   9   10.21    1.11
   0  -2   9   10.34    0.76
   0  -2   9   10.85    1.07
   0  -2   9    9.39    0.81
   0   2  -8  228.28    6.32
   0   2  -8  279.17    7.43
   0  -2   8  282.56    7.43
   0  -2   8  227.18    6.34
   0  -2   8  276.91    6.93
   0  -2   8  270.30    6.99
   0   2  -7    2.43    0.32
   0   2  -7    2.53    0.65
   0  -2   7    2.47    0.45
   0  -2   7    2.59    0.48
   0  -2   7    3.60    0.68
   0   2  -6    3.78    0.38
   0   2  -6    2.94    0.58
   0  -2   6    2.99    0.62
   0  -2   6    3.50    0.47
   0   2  -5  332.01    8.89
   0  -2   5  326.85    9.21
   0  -2   5  344.21    9.07
   0   2  -4    7.07    0.53
   0  -2   4    6.44    0.56
   0  -2   4    6.43    0.67
   0   2  -3  922.92   24.38
   0  -2   3  952.13   24.40
   0  -2   3  955.61   24.38
   0  -2   3  946.60   24.45
   0   2  -3  948.61   24.42
   0   2  -2  159.07    4.41
   0  -2   2  160.39    4.46
   0   2  -2  157.79    4.41
   0  -2   2  157.18    4.44
   0  -2   2  166.70    4.46
   0  -2   2  172.41    4.55
   0   2  -2  163.97    4.48
   0   2  -2  166.94    4.45
   0   2  -1   73.07    2.12
   0   2  -1   70.67    2.16
   0   2  -1   70.64    2.06
   0   2  -1   71.83    1.98
   0  -2   1   70.94    2.14
   0   2  -1   69.47    2.02
   0  -2   1   72.83    2.21
   0   2  -1   67.19    2.16
   0  -2   1   67.15    2.14
   0   2   0   35.42    1.08
   0   2   0   37.77    1.32
   0  -2   0   38.32    1.31
   0   2   0   34.80    1.16
   0  -2   0   36.80    1.30
   0   2   1  125.64    3.57
   0   2   1  127.21    3.50
   0  -2  -1  121.36    3.54
   0  -2  -2 9999.00  248.73
   0   2   2 9919.94  248.83
   0  -2  -2 9781.93  248.47
   0   2   2 9662.04  248.73
   0   2   2 9826.51  248.89
   0   2   2 9617.28  248.63
   0  -2  -3  485.43   12.76
   0   2   3  455.76   12.59
   0  -2  -3  462.13   12.31
   0   2   3  477.25   12.72
   0   2   3  485.66   12.44
   0   2   3  464.95   12.63
   0   2   3  482.00   12.26
   0   2   3  478.06   12.69
   0  -2  -4 3950.49  102.15
   0   2   4 3882.18  101.94
   0  -2  -4 4086.32  101.70
   0   2   4 3965.07  102.11
   0   2   4 3944.35  101.66
   0   2   4 3996.24  102.03
   0   2   4 4065.18  101.62
   0  -2  -4 3952.17  101.91
   0   2   4 3973.74  102.08
   0  -2  -5   30.72    1.61
   0   2   5   29.87    1.02
   0   2   5   29.82    1.41
   0  -2  -5   32.96    1.29
   0   2   5   31.45    1.59
   0   2   5   31.28    1.12
   0   2   5   34.32    1.24
   0   2   5   33.44    1.57
   0   2   5   31.78    1.54
   0  -2  -5   32.61    1.44
   0   2   6   64.98    2.07
   0   2   6   69.53    2.53
   0  -2  -6   54.11    1.70
   0   2   6   58.00    1.70
   0   2   6   66.23    2.48
   0  -2  -6   64.11    2.60
   0   2   6   52.71    1.70
   0   2   6   61.83    2.28
   0   2   6   59.28    1.75
   0  -2  -6   63.86    2.15
   0   2   6   63.47    2.52
   0   2   6   59.56    1.73
   0   2   7   23.04    0.86
   0   2   7   23.96    1.17
   0   2   7   24.39    1.45
   0   2   7   24.69    1.51
   0  -2  -7   23.64    0.96
   0  -2  -7   23.35    0.94
   0   2   7   22.61    1.31
   0   2   7   23.59    0.89
   0  -2  -7   25.06    1.26
   0   2   7   24.91    1.58
   0  -2  -7   23.81    0.99
   0  -2  -8   57.86    1.92
   0   2   8   59.05    1.81
   0   2   8   58.38    1.78
   0   2   8   60.58    2.61
   0   2   8   57.64    2.20
   0   2   8   58.03    2.63
   0  -2  -8   58.04    1.93
   0  -2  -8   57.36    1.89
   0  -2  -8   56.35    1.90
   0  -2  -8   58.01    1.94
   0  -2  -8   58.63    2.32
   0   2   8   62.40    2.79
   0   2   9   83.54    3.50
   0  -2  -9   72.61    2.88
   0   2   9   76.96    2.28
   0  -2  -9   76.67    2.41
   0  -2  -9   72.36    2.42
   0  -2  -9   75.33    2.45
   0  -2  -9   76.71    2.46
   0   2   9   77.98    2.31
   0   2   9   75.95    2.27
   0  -2  -9   75.25    2.47
   0  -2  -9   76.74    2.32
   0   2   9   78.22    3.32
   0   2   9   71.21    2.75
   0   2   9   79.75    3.24
   0  -2  -9   77.22    2.44
   0  -2 -10   18.52    1.01
   0  -2 -10   18.63    0.86
   0  -2 -10   17.35    0.97
   0   2  10   20.33    0.87
   0   2  10   20.56    1.76
   0  -2 -10   17.59    1.31
   0  -2 -10   17.76    1.00
   0   2  10   19.47    0.83
   0   2  10   19.87    1.63
   0  -2 -10   18.79    0.93
   0  -2 -10   18.31    0.98
   0  -2 -10   19.42    1.00
   0   2  10   19.36    0.87
   0   2  10   19.33    0.83
   0   2  10   18.86    1.59
   0   2  10   19.67    1.52
   0  -2 -10   18.69    0.97
   0  -2 -10   19.32    0.95
   0  -2 -10   18.58    0.97
   0  -2 -11    3.94    0.58
   0  -2 -11    3.12    0.41
   0  -2 -11    3.17    0.52
   0   2  11    3.02    0.42
   0   2  11    2.36    1.22
   0  -2 -11    3.47    0.56
   0   2  11    3.28    0.39
   0   2  11    2.90    0.89
   0  -2 -11    3.45    0.48
   0  -2 -11    3.93    0.56
   0  -2 -11    2.69    0.52
   0   2  11    3.81    0.44
   0   2  11    3.31    0.40
   0   2  11    2.60    0.77
   0   2  11    3.19    0.97
   0  -2 -11    2.86    0.49
   0  -2 -11    3.30    0.57
   0   2  12    0.55    0.71
   0   2  12    0.83    0.88
   0  -2 -12    0.45    0.46
   0  -2 -12    0.79    0.33
   0  -2 -12    0.50    0.45
   0   2  12    0.72    0.36
   0   2  12   -0.34    1.10
   0  -2 -12    0.81    0.52
   0   2  12    0.20    0.87
   0  -2 -12    0.27    0.40
   0  -2 -12    0.47    0.43
   0   2  12    0.49    0.35
   0   2  12   -0.10    0.80
   0   2  12    1.67    1.20
   0  -2 -12    0.57    0.41
   0  -2 -12    0.65    0.43
   0   2  13    5.08    1.05
   0   2  13    4.48    1.21
   0   2  13    6.30    1.20
   0  -2 -13    5.02    0.71
   0  -2 -13    5.04    0.69
   0  -2 -13    6.50    0.77
   0  -2 -13    5.15    0.50
   0   2  13    5.38    0.54
   0   2  13    6.06    1.32
   0  -2 -13    5.14    0.61
   0  -2 -13    5.49    0.70
   0   2  13    5.93    0.56
   0   2  13    5.92    1.19
   0  -2 -13    5.07    0.62
   0  -2 -13    4.99    0.65
   0   2  13    4.48    1.26
   0   2  14    4.84    1.31
   0   2  14    4.75    1.20
   0   2  14    4.19    0.95
   0   2  14    5.49    1.18
   0   2  14    4.23    1.12
   0  -2 -14    5.26    0.73
   0   2  14    4.18    0.63
   0   2  14    4.51    0.51
   0  -2 -14    4.41    0.60
   0  -2 -14    4.02    0.73
   0  -2 -14    3.70    0.62
   0  -2 -15    1.79    0.54
   0   2  15    2.47    1.00
   0   2  15    2.55    1.00
   0  -2 -15    2.85    0.64
   0   2  15    2.54    0.43
   0   2  15    2.25    0.56
   0   2  15    2.79    0.53
   0  -2 -15    2.00    0.50
   0   2  15    3.61    1.21
   0  -2 -15    1.82    0.60
   0  -2 -15    1.75    0.65
   0  -2 -16    2.21    0.54
   0   2  16    1.88    0.53
   0   2  16    2.40    0.94
   0   2  16    1.67    0.92
   0   2  16    1.66    0.52
   0   2  16    1.95    0.47
   0   2  16    2.01    0.97
   0  -2 -16    3.04    0.56
   0   2  16    2.12    1.07
   0  -2 -16    1.73    0.59
   0  -2 -16    2.43    0.67
   0   2  17    4.47    1.11
   0   2  17    5.23    0.55
   0   2  17    4.87    1.05
   0   2  17    5.79    0.61
   0   2  17    5.87    1.17
   0   2  17    6.00    0.64
   0  -2 -17    5.28    0.63
   0  -2 -17    5.07    0.66
   0  -2 -17    6.09    0.75
   0  -2 -17    5.11    0.59
   0   2  18    8.56    0.59
   0   2  18   10.57    1.34
   0   2  18   10.36    0.72
   0   2  18    9.56    0.68
   0   2  18    7.85    1.16
   0  -2 -18    9.43    0.79
   0  -2 -18    9.71    0.72
   0  -2 -18    9.96    0.65
   0   2  19    9.82    0.63
   0  -2 -19   10.12    0.73
   0   2  19   10.32    0.62
   0   2  19    9.04    0.60
   0  -2 -19   10.19    0.71
   0  -2 -20    3.62    0.43
   0   2  20    4.53    0.48
   0   2  20    3.03    0.31
   0  -2 -20    3.80    0.41
   0   3 -22   21.28    0.83
   0   3 -21   25.79    1.09
   0   3 -20    8.62    0.72
   0  -3  20    8.87    0.61
   0  -3  19    3.59    0.48
   0   3 -19    4.73    0.72
   0   3 -19    4.76    0.63
   0   3 -19    5.08    0.68
   0  -3  19    4.68    1.00
   0  -3  18   45.96    2.90
   0   3 -18   51.62    1.96
   0  -3  18   51.28    3.26
   0   3 -18   50.29    1.89
   0   3 -18   48.50    1.97
   0   3 -18   50.99    2.03
   0   3 -18   53.08    2.12
   0  -3  18   48.36    2.91
   0  -3  18   44.78    3.05
   0   3 -17  147.72    4.21
   0   3 -17  139.84    4.33
   0   3 -17  135.25    4.19
   0   3 -17  138.09    4.37
   0   3 -17  148.21    4.53
   0   3 -17  135.55    4.38
   0   3 -17  146.21    4.23
   0   3 -17  132.02    5.83
   0  -3  17  144.38    6.07
   0   3 -17  140.13    4.26
   0  -3  17  137.62    5.71
   0  -3  17  136.88    5.64
   0  -3  16   39.63    2.65
   0  -3  16   38.38    2.36
   0   3 -16   41.80    1.75
   0   3 -16   42.28    2.89
   0   3 -16   44.07    1.73
   0  -3  16   42.33    2.97
   0   3 -16   43.07    1.70
   0   3 -16   39.84    1.65
   0  -3  16   44.13    2.87
   0   3 -16   44.33    1.67
   0   3 -16   40.84    1.80
   0   3 -16   41.89    1.82
   0   3 -16   41.53    1.87
   0   3 -15   14.14    1.05
   0   3 -15   14.82    1.01
   0   3 -15   13.80    0.96
   0   3 -15   13.69    0.91
   0   3 -15   13.13    1.64
   0   3 -15   13.49    0.96
   0  -3  15   12.02    1.58
   0  -3  15   12.02    1.28
   0   3 -15   13.57    0.94
   0  -3  15   14.80    1.92
   0  -3  15   11.68    1.65
   0   3 -15   13.76    0.87
   0   3 -14   -0.04    0.51
   0   3 -14   -0.17    0.48
   0   3 -14   -0.27    0.47
   0   3 -14    0.45    0.35
   0   3 -14    0.03    0.42
   0   3 -14    0.68    0.56
   0   3 -14    0.91    0.96
   0   3 -14    0.09    0.38
   0   3 -14   -0.12    0.30
   0   3 -14    0.27    0.44
   0  -3  14   -0.22    0.85
   0  -3  14   -0.15    0.63
   0   3 -14    0.24    0.37
   0   3 -14   -0.12    0.57
   0  -3  14    0.25    1.22
   0  -3  14   -0.12    0.88
   0   3 -13   40.57    1.50
   0   3 -13   45.59    2.78
   0   3 -13   39.57    1.60
   0   3 -13   40.42    1.54
   0   3 -13   40.22    1.57
   0   3 -13   38.91    1.64
   0  -3  13   41.16    2.24
   0  -3  13   44.99    2.66
   0  -3  13   42.34    2.65
   0  -3  13   36.99    2.46
   0   3 -13   40.18    1.57
   0   3 -13   43.13    1.62
   0   3 -13   39.83    1.51
   0   3 -13   40.29    1.54
   0   3 -13   40.40    1.59
   0   3 -13   40.48    1.65
   0   3 -13   40.86    1.68
   0   3 -12  136.64    3.94
   0   3 -12  143.26    3.99
   0   3 -12  144.12    5.31
   0   3 -12  137.12    4.00
   0  -3  12  130.92    4.58
   0  -3  12  131.61    4.77
   0  -3  12  152.40    5.46
   0  -3  12  139.95    5.23
   0  -3  12  132.43    4.53
   0   3 -12  134.88    3.96
   0   3 -12  138.14    4.00
   0   3 -12  131.70    4.02
   0   3 -12  129.79    4.04
   0   3 -12  127.85    4.02
   0   3 -12  133.56    3.89
   0   3 -12  136.66    3.96
   0   3 -12  129.30    3.97
   0   3 -11    1.57    0.78
   0   3 -11    0.92    0.35
   0  -3  11    1.39    0.48
   0  -3  11    1.45    0.79
   0  -3  11    0.90    0.65
   0  -3  11    1.35    0.54
   0   3 -11    1.21    0.30
   0   3 -11    1.26    0.33
   0   3 -11    1.27    0.42
   0   3 -10    6.45    0.53
   0   3 -10    7.19    0.53
   0  -3  10    8.00    0.77
   0  -3  10    7.14    0.82
   0  -3  10    7.29    1.02
   0   3 -10    9.13    1.11
   0  -3   9    4.50    0.68
   0  -3   9    5.03    0.82
   0  -3   9    4.41    0.62
   0   3  -9    5.62    0.93
   0   3  -9    4.16    0.43
   0  -3   8    1.79    0.50
   0  -3   8    2.35    0.67
   0  -3   8    2.11    0.58
   0   3  -8    1.36    0.36
   0  -3   7  218.32    6.31
   0  -3   7  212.27    6.28
   0  -3   7  213.45    6.54
   0   3  -7  217.52    6.08
   0  -3   6    0.17    0.52
   0  -3   6    0.13    0.40
   0  -3   6    0.48    0.37
   0   3  -6    0.30    0.36
   0  -3   5    5.33    0.62
   0  -3   5    5.24    0.60
   0  -3   5    6.13    0.64
   0   3  -5    6.12    0.64
   0   3  -5    5.54    0.56
   0  -3   4  143.64    4.35
   0  -3   4  146.62    4.23
   0  -3   4  146.37    4.19
   0  -3   4  146.12    4.25
   0   3  -4  143.87    4.28
   0   3  -4  142.00    4.28
   0  -3   3  397.14   10.59
   0   3  -3  423.93   10.61
   0   3  -3  399.72   10.71
   0  -3   3  399.13   10.50
   0  -3   3  415.60   10.76
   0   3  -3  400.31   10.63
   0  -3   3  413.04   10.60
   0  -3   3  379.76   10.31
   0   3  -3  375.46   10.52
   0  -3   3  405.18   10.59
   0  -3   3  399.92   10.76
   0  -3   2  169.95    5.13
   0   3  -2  180.04    4.84
   0   3  -2  178.94    5.01
   0   3  -2  177.51    5.09
   0  -3   2  182.59    4.99
   0   3  -2  169.42    4.93
   0   3  -2  179.67    4.90
   0  -3   2  176.13    5.00
   0   3  -2  174.78    4.85
   0  -3   2  175.47    5.06
   0  -3   1    4.58    0.61
   0   3  -1    3.41    0.30
   0   3  -1    3.40    0.51
   0   3  -1    3.42    0.51
   0   3  -1    3.84    0.43
   0  -3   1    4.08    0.54
   0  -3   1    4.13    0.55
   0   3   0   53.42    1.77
   0  -3   0   53.07    1.90
   0   3   0   52.01    1.56
   0   3   0   54.28    1.86
   0  -3   0   53.89    1.93
   0  -3   0   55.50    1.93
   0   3   0   53.51    1.95
   0   3   1 1647.05   42.41
   0  -3  -1 1642.75   42.55
   0  -3  -1 1636.22   42.51
   0   3   1 1635.90   42.35
   0   3   1 1690.75   42.45
   0   3   1 1659.24   42.55
   0  -3  -2 4543.64  118.67
   0  -3  -2 4689.89  118.64
   0   3   2 4758.21  118.82
   0  -3  -2 4584.22  118.74
   0   3   2 4683.30  118.71
   0   3   2 4668.01  118.57
   0   3   3  555.87   13.57
   0   3   3  544.18   13.11
   0  -3  -3  532.32   13.36
   0  -3  -3  526.46   13.20
   0   3   3  533.71   13.49
   0   3   3  566.40   13.30
   0  -3  -3  529.29   13.50
   0   3   4  303.79    8.05
   0   3   4  309.84    8.05
   0   3   4  317.26    8.82
   0   3   4  312.19    8.27
   0  -3  -4  305.65    8.54
   0   3   4  311.64    8.78
   0  -3  -4  313.62    8.89
   0  -3  -4  298.40    8.09
   0   3   4  315.56    8.43
   0   3   5    5.58    0.39
   0   3   5    5.05    0.43
   0   3   5    5.67    0.78
   0   3   5    5.91    0.81
   0  -3  -5    4.85    0.44
   0   3   5    4.41    0.78
   0  -3  -5    6.02    0.88
   0  -3  -5    5.32    0.45
   0   3   5    5.90    0.42
   0   3   6   39.41    1.48
   0  -3  -6   43.32    1.56
   0  -3  -6   40.74    1.43
   0  -3  -6   39.27    1.38
   0  -3  -6   43.43    1.44
   0   3   6   40.47    1.35
   0   3   6   40.60    1.33
   0   3   6   40.50    2.02
   0   3   6   43.19    2.03
   0  -3  -6   40.47    2.13
   0   3   6   39.57    2.03
   0  -3  -7   33.83    2.04
   0   3   7   35.17    1.21
   0  -3  -7   34.14    1.44
   0  -3  -7   33.61    1.28
   0  -3  -7   33.14    1.24
   0  -3  -7   32.74    1.26
   0  -3  -7   35.36    1.30
   0   3   7   34.67    1.21
   0   3   7   35.20    1.18
   0   3   7   33.71    1.18
   0   3   7   37.59    1.97
   0   3   7   34.04    1.87
   0   3   7   28.68    1.25
   0  -3  -7   33.35    1.30
   0   3   7   34.65    1.97
   0   3   8   19.87    0.88
   0  -3  -8   20.78    0.95
   0  -3  -8   19.90    0.98
   0  -3  -8   19.02    0.95
   0   3   8   19.91    1.58
   0  -3  -8   18.88    0.95
   0   3   8   19.75    0.88
   0   3   8   20.62    0.84
   0   3   8   20.00    0.86
   0  -3  -8   19.80    0.84
   0  -3  -8   20.96    1.00
   0   3   8   20.03    1.54
   0   3   8   20.57    0.89
   0   3   8   20.53    1.55
   0   3   8   19.79    1.48
   0  -3  -8   22.29    0.98
   0   3   9   40.01    2.28
   0   3   9   41.08    2.30
   0   3   9   40.83    1.46
   0  -3  -9   38.13    1.56
   0  -3  -9   39.29    1.57
   0  -3  -9   41.05    1.58
   0  -3  -9   41.56    1.54
   0  -3  -9   41.32    1.60
   0   3   9   40.20    1.46
   0   3   9   42.80    1.42
   0   3   9   40.90    1.44
   0  -3  -9   41.88    1.62
   0  -3  -9   40.35    1.42
   0   3   9   39.27    2.33
   0   3   9   42.23    1.46
   0   3   9   40.23    2.39
   0  -3  -9   41.36    1.57
   0   3  10   28.65    2.00
   0   3  10   32.43    2.10
   0   3  10   29.08    1.18
   0  -3 -10   29.74    1.33
   0  -3 -10   27.47    1.30
   0  -3 -10   27.93    1.19
   0  -3 -10   26.67    1.27
   0  -3 -10   28.03    1.25
   0  -3 -10   29.56    1.33
   0   3  10   30.33    1.12
   0   3  10   29.20    1.19
   0   3  10   28.92    1.15
   0  -3 -10   27.31    1.13
   0  -3 -10   27.17    1.32
   0   3  10   29.12    1.15
   0   3  10   30.18    2.10
   0  -3 -10   27.83    1.28
   0   3  10   28.36    2.29
   0   3  11   22.96    1.04
   0  -3 -11   21.04    1.16
   0  -3 -11   23.00    1.08
   0  -3 -11   22.91    1.18
   0  -3 -11   22.42    1.12
   0  -3 -11   19.84    1.11
   0  -3 -11   21.26    1.16
   0   3  11   22.88    1.05
   0   3  11   22.50    2.01
   0  -3 -11   21.15    1.19
   0  -3 -11   21.77    0.98
   0   3  11   22.30    1.00
   0  -3 -11   20.33    1.19
   0   3  11   24.18    1.94
   0   3  11   20.70    1.78
   0  -3 -11   21.56    1.14
   0   3  12   43.97    1.71
   0   3  12   43.44    1.62
   0   3  12   42.94    1.59
   0  -3 -12   41.16    1.79
   0  -3 -12   44.70    1.68
   0  -3 -12   41.47    1.70
   0  -3 -12   45.07    1.84
   0   3  12   42.90    1.62
   0   3  12   44.62    2.87
   0  -3 -12   43.24    1.85
   0  -3 -12   42.13    1.84
   0   3  12   41.60    2.69
   0   3  12   42.79    1.56
   0   3  12   41.50    2.62
   0  -3 -12   43.53    1.78
   0   3  13    3.22    0.50
   0   3  13    3.08    0.59
   0   3  13    3.27    1.11
   0  -3 -13    3.21    0.65
   0  -3 -13    4.42    0.74
   0  -3 -13    2.90    0.52
   0  -3 -13    2.70    0.62
   0   3  13    4.23    1.20
   0   3  13    3.12    1.05
   0  -3 -13    3.64    0.55
   0  -3 -13    2.88    0.60
   0   3  13    3.05    0.49
   0  -3 -13    2.46    0.60
   0  -3 -14    2.69    0.71
   0  -3 -14    2.19    0.61
   0   3  14    2.45    0.51
   0   3  14    1.90    1.03
   0   3  14    2.54    1.17
   0   3  14    1.64    0.45
   0   3  14    2.07    0.55
   0  -3 -14    2.43    0.64
   0   3  14    1.90    0.57
   0  -3 -14    2.97    0.51
   0   3  14    1.68    0.98
   0  -3 -14    2.66    0.67
   0  -3 -14    2.07    0.58
   0  -3 -15    6.27    0.72
   0   3  15    8.11    0.79
   0   3  15    8.04    0.72
   0   3  15    6.95    1.34
   0   3  15    7.95    1.42
   0   3  15    6.09    1.26
   0  -3 -15    8.56    0.87
   0   3  15    8.59    0.77
   0  -3 -15    7.60    0.67
   0  -3 -15    7.42    0.87
   0  -3 -15    7.71    0.76
   0   3  15    6.22    1.30
   0   3  16    0.11    0.86
   0   3  16    0.13    0.49
   0   3  16    1.64    0.99
   0  -3 -16    0.58    0.52
   0   3  16    0.55    0.76
   0  -3 -16    0.70    0.40
   0  -3 -16    0.31    0.59
   0  -3 -16    0.94    0.54
   0   3  16    1.26    0.54
   0  -3 -16    0.95    0.48
   0  -3 -16    0.52    0.56
   0   3  16    0.43    0.45
   0   3  17    6.17    0.57
   0   3  17    5.33    1.08
   0   3  17    7.82    0.73
   0   3  17    6.28    1.16
   0   3  17    6.12    1.11
   0  -3 -17    5.73    0.54
   0   3  17    7.16    0.67
   0  -3 -17    5.88    0.71
   0   3  17    6.75    0.63
   0  -3 -17    5.79    0.71
   0  -3 -18   25.02    1.18
   0   3  18   24.31    1.01
   0   3  18   26.43    1.12
   0   3  18   27.62    1.11
   0   3  18   27.77    1.14
   0   3  18   27.40    1.16
   0   3  19    7.45    0.50
   0  -3 -19    6.79    0.55
   0   3  19    6.21    0.49
   0   4 -22    8.16    0.59
   0   4 -22    8.66    0.52
   0   4 -21    2.43    0.51
   0   4 -21    1.57    0.42
   0   4 -20   40.30    1.53
   0   4 -20   35.86    1.49
   0   4 -20   37.61    1.59
   0  -4  19    3.03    1.11
   0  -4  19    2.98    1.04
   0   4 -19    5.11    0.66
   0   4 -19    4.45    0.71
   0   4 -19    4.31    0.65
   0  -4  19    5.81    1.03
   0  -4  18   69.81    3.62
   0  -4  18   72.59    2.47
   0  -4  18   79.36    3.96
   0  -4  18   72.20    3.89
   0  -4  18   75.99    4.09
   0   4 -18   83.00    2.60
   0   4 -18   76.79    2.60
   0   4 -18   82.43    2.86
   0   4 -18   81.17    2.76
   0   4 -18   78.47    2.76
   0   4 -18   79.17    2.68
   0   4 -17    4.77    0.71
   0   4 -17    6.19    0.81
   0   4 -17    6.10    0.77
   0   4 -17    5.79    1.27
   0   4 -17    5.56    0.64
   0   4 -17    6.02    0.66
   0  -4  17    8.06    1.45
   0  -4  17    5.99    1.18
   0  -4  17    5.12    1.14
   0   4 -17    7.19    0.74
   0   4 -17    5.98    0.66
   0  -4  17    4.49    1.19
   0  -4  16   23.04    1.96
   0  -4  16   23.77    2.19
   0   4 -16   21.72    1.19
   0   4 -16   22.15    1.26
   0   4 -16   22.48    1.34
   0   4 -16   23.20    1.30
   0  -4  16   22.41    2.17
   0   4 -16   22.38    1.20
   0   4 -16   22.06    1.13
   0   4 -16   22.76    2.20
   0   4 -16   21.63    1.18
   0   4 -16   26.52    1.26
   0   4 -15   81.94    2.62
   0  -4  15   79.07    3.75
   0  -4  15   83.26    4.10
   0   4 -15   76.64    2.72
   0   4 -15   85.14    2.81
   0   4 -15   85.05    2.92
   0   4 -15   77.63    2.79
   0  -4  15   86.27    4.40
   0  -4  15   80.33    4.14
   0   4 -15   82.78    2.75
   0   4 -15   77.82    4.08
   0   4 -15   79.17    2.65
   0   4 -15   86.46    2.84
   0   4 -15   80.00    2.75
   0   4 -15   82.07    2.68
   0   4 -14   87.04    2.76
   0  -4  14   98.24    4.44
   0  -4  14   82.84    3.79
   0   4 -14   88.78    2.81
   0   4 -14   94.20    2.98
   0   4 -14   88.14    2.86
   0   4 -14   90.55    3.01
   0   4 -14   88.58    2.95
   0  -4  14   88.09    3.81
   0   4 -14   93.41    4.31
   0   4 -14   86.20    2.77
   0   4 -14   84.06    2.89
   0   4 -14   82.29    2.86
   0   4 -14   90.65    2.94
   0   4 -13   12.79    0.80
   0   4 -13   11.00    0.74
   0   4 -13   12.49    0.79
   0   4 -13   10.56    0.68
   0  -4  13   10.87    1.16
   0  -4  13   12.25    1.30
   0   4 -13   11.70    0.76
   0   4 -13   13.91    0.84
   0   4 -13   10.86    0.82
   0   4 -13   11.49    0.75
   0   4 -13   12.00    0.89
   0  -4  13   10.17    1.10
   0  -4  13   10.58    1.61
   0  -4  13   11.86    1.43
   0   4 -13   11.96    0.79
   0   4 -13   12.82    1.67
   0   4 -13   10.94    0.71
   0   4 -13   12.49    0.78
   0   4 -13   12.84    0.81
   0   4 -12   28.00    1.31
   0   4 -12   30.50    1.33
   0   4 -12   28.45    1.16
   0   4 -12   29.30    1.24
   0  -4  12   32.29    1.88
   0   4 -12   28.63    1.19
   0   4 -12   28.40    1.11
   0  -4  12   34.18    2.26
   0  -4  12   30.65    1.82
   0  -4  12   30.55    2.12
   0   4 -12   28.19    1.25
   0   4 -12   30.59    1.23
   0   4 -12   29.41    1.22
   0   4 -12   27.77    1.22
   0   4 -12   30.27    2.15
   0   4 -12   29.42    1.26
   0  -4  11   15.68    1.28
   0  -4  11   12.77    1.34
   0  -4  11   14.44    1.26
   0  -4  11   13.70    1.07
   0   4 -11   14.64    0.80
   0   4 -11   14.07    0.76
   0   4 -11   12.97    0.69
   0   4 -11   14.97    0.75
   0   4 -11   15.24    0.83
   0   4 -10   11.86    0.71
   0   4 -10   11.21    0.61
   0   4 -10   12.54    0.70
   0   4 -10   11.73    0.65
   0  -4  10   13.51    1.16
   0  -4  10   12.96    1.26
   0  -4  10   13.21    1.21
   0  -4  10   11.59    0.85
   0  -4  10   10.60    1.03
   0   4 -10   11.04    0.79
   0   4  -9    1.33    0.33
   0   4  -9    1.51    0.32
   0   4  -9    1.33    0.42
   0  -4   9    2.14    0.62
   0  -4   9    1.93    0.55
   0  -4   9    2.11    0.58
   0  -4   9    1.27    0.59
   0  -4   9    3.12    0.76
   0  -4   9    1.07    0.44
   0   4  -9    1.55    0.36
   0   4  -8    4.18    0.79
   0  -4   8    4.07    0.79
   0  -4   8    4.36    0.66
   0  -4   8    3.78    0.70
   0  -4   8    3.61    0.74
   0  -4   8    4.69    0.70
   0   4  -8    3.77    0.58
   0  -4   8    3.35    0.44
   0   4  -7    4.54    0.74
   0  -4   7    4.75    0.55
   0  -4   7    3.82    0.67
   0  -4   7    4.50    0.64
   0  -4   7    5.06    0.72
   0   4  -7    4.11    0.63
   0  -4   7    4.40    0.49
   0   4  -6  306.39    8.63
   0  -4   6  290.75    8.31
   0  -4   6  301.42    8.37
   0  -4   6  308.37    8.56
   0  -4   6  303.61    8.64
   0   4  -6  303.67    8.51
   0   4  -5   14.83    0.96
   0  -4   5   12.56    0.81
   0  -4   5   14.05    0.84
   0   4  -5   13.60    0.97
   0  -4   5   13.86    0.93
   0  -4   5   14.39    1.04
   0  -4   5   13.13    0.58
   0  -4   5   15.07    0.86
   0  -4   4   45.98    1.43
   0  -4   4   47.13    1.77
   0  -4   4   49.34    1.97
   0  -4   4   46.36    1.79
   0   4  -4   48.39    1.78
   0  -4   4   47.51    1.68
   0  -4   4   44.24    1.95
   0   4  -4   45.38    1.93
   0  -4   3   14.43    1.04
   0  -4   3   15.35    1.02
   0   4  -3   15.41    0.82
   0   4  -3   15.40    0.95
   0   4  -3   14.62    0.88
   0  -4   3   16.17    0.96
   0  -4   2   68.47    2.44
   0   4  -2   69.41    2.22
   0  -4   2   71.63    2.59
   0   4  -2   72.47    2.15
   0   4  -2   69.32    2.40
   0   4  -2   73.48    2.31
   0  -4   2   65.83    2.48
   0  -4   2   69.64    2.49
   0   4  -2   66.87    2.54
   0   4  -1  520.81   13.04
   0   4  -1  500.35   12.68
   0   4  -1  515.19   12.92
   0  -4   1  500.53   12.94
   0  -4   1  505.02   12.96
   0  -4   1  518.06   12.94
   0   4   0  321.18    8.89
   0  -4   0  321.95    8.89
   0  -4   0  311.74    8.81
   0   4   0  317.63    8.84
   0  -4   0  309.53    8.91
   0  -4  -1 1414.11   35.85
   0   4   1 1357.12   35.49
   0  -4  -1 1392.74   35.76
   0  -4  -1 1392.35   35.72
   0   4   1 1444.01   35.84
   0  -4  -1 1370.15   35.76
   0   4   1 1397.12   35.59
   0  -4  -1 1384.52   35.93
   0   4   1 1321.66   35.27
   0  -4  -2   25.52    1.35
   0  -4  -2   29.28    1.43
   0  -4  -2   27.87    1.32
   0   4   2   28.58    1.26
   0   4   2   25.56    1.27
   0   4   2   30.39    1.44
   0   4   2   26.81    0.95
   0  -4  -2   27.68    1.41
   0   4   2   27.58    1.36
   0   4   3   45.33    1.46
   0  -4  -3   46.47    2.05
   0   4   3   48.18    1.93
   0  -4  -3   48.93    2.02
   0   4   3   45.16    1.83
   0  -4  -3   48.84    1.76
   0  -4  -3   45.99    1.86
   0   4   3   46.25    1.96
   0   4   3   49.39    1.97
   0   4   4  134.29    3.91
   0   4   4  130.59    4.11
   0  -4  -4  130.17    4.21
   0   4   4  124.17    3.34
   0   4   4  124.15    3.34
   0   4   4  127.71    4.18
   0  -4  -4  119.33    3.56
   0  -4  -4  125.32    3.39
   0   4   4  133.82    4.28
   0  -4  -4  129.70    4.31
   0   4   5    8.43    0.54
   0  -4  -5    7.68    0.55
   0  -4  -5    7.79    0.53
   0  -4  -5    8.35    0.55
   0   4   5    8.01    0.93
   0  -4  -5    8.61    0.57
   0   4   5    9.20    0.55
   0   4   5    7.82    0.51
   0   4   5    7.39    0.49
   0   4   5    8.97    1.02
   0  -4  -5    7.19    1.01
   0   4   5    9.70    1.06
   0  -4  -6  616.57   17.52
   0  -4  -6  631.37   16.32
   0  -4  -6  612.53   16.27
   0  -4  -6  637.15   16.26
   0   4   6  601.53   16.55
   0  -4  -6  611.54   16.27
   0  -4  -6  613.09   16.28
   0   4   6  629.91   16.20
   0   4   6  628.19   16.19
   0   4   6  624.23   16.19
   0   4   6  633.94   17.40
   0   4   6  638.78   17.31
   0   4   6  615.38   16.19
   0   4   6  624.11   16.20
   0   4   6  639.12   17.39
   0  -4  -7   71.11    3.38
   0  -4  -7   74.40    2.42
   0  -4  -7   71.67    2.24
   0   4   7   74.28    2.30
   0   4   7   78.34    3.27
   0   4   7   75.58    2.31
   0  -4  -7   72.67    2.35
   0  -4  -7   74.78    2.39
   0  -4  -7   75.34    2.40
   0  -4  -7   71.08    2.38
   0   4   7   72.44    2.30
   0   4   7   76.05    2.29
   0   4   7   73.04    2.28
   0   4   7   76.95    3.31
   0   4   7   80.32    3.37
   0  -4  -7   73.45    2.37
   0  -4  -8  373.35   11.69
   0   4   8  378.83   10.10
   0  -4  -8  384.38   10.22
   0  -4  -8  386.87   10.18
   0  -4  -8  375.67   10.21
   0   4   8  384.39   11.53
   0  -4  -8  376.17   10.23
   0   4   8  373.68   10.06
   0   4   8  379.39   10.10
   0   4   8  384.07   11.38
   0   4   8  376.94   10.07
   0  -4  -8  376.37   10.25
   0  -4  -8  369.91   10.03
   0   4   8  379.07   10.09
   0   4   8  397.47   11.56
   0  -4  -8  385.09   10.22
   0   4   9    3.19    0.95
   0   4   9    2.35    0.44
   0  -4  -9    2.37    0.50
   0  -4  -9    2.87    0.51
   0  -4  -9    2.68    0.43
   0  -4  -9    2.16    0.48
   0  -4  -9    2.93    0.48
   0  -4  -9    2.18    0.51
   0   4   9    2.56    0.41
   0   4   9    2.76    0.46
   0   4   9    2.56    0.87
   0  -4  -9    2.90    0.43
   0  -4  -9    3.06    0.55
   0   4   9    2.56    0.45
   0   4   9    2.32    1.26
   0  -4  -9    2.79    0.56
   0   4  10    1.02    0.87
   0   4  10    1.31    0.44
   0  -4 -10    0.87    0.47
   0   4  10    0.72    0.38
   0  -4 -10    0.89    0.40
   0  -4 -10    1.58    0.50
   0  -4 -10    1.16    0.42
   0  -4 -10    1.33    0.45
   0  -4 -10    1.09    0.47
   0   4  10    0.64    0.34
   0   4  10    1.48    0.43
   0   4  10    0.89    0.80
   0  -4 -10    1.30    0.52
   0   4  10    1.10    0.38
   0   4  10    1.28    1.03
   0  -4 -10    1.08    0.45
   0   4  11   15.71    0.94
   0   4  11   15.18    0.89
   0   4  11   14.79    0.85
   0  -4 -11   13.41    0.96
   0  -4 -11   14.69    0.99
   0  -4 -11   15.22    0.87
   0  -4 -11   15.68    0.95
   0  -4 -11   14.81    0.96
   0  -4 -11   15.81    1.00
   0   4  11   13.75    0.79
   0   4  11   14.67    0.89
   0   4  11   15.25    1.65
   0  -4 -11   15.57    1.05
   0   4  11   14.12    1.69
   0   4  11   15.40    0.86
   0  -4 -11   15.90    1.07
   0  -4 -11   13.93    0.95
   0   4  11   14.68    1.74
   0  -4 -12   78.95    2.84
   0  -4 -12   78.56    2.79
   0   4  12   87.58    4.22
   0  -4 -12   80.01    2.74
   0  -4 -12   79.74    2.88
   0   4  12   82.68    2.67
   0   4  12   83.48    2.76
   0  -4 -12   78.15    2.83
   0   4  12   82.46    2.63
   0  -4 -12   81.97    2.90
   0   4  12   83.18    4.11
   0   4  12   78.60    2.59
   0  -4 -12   80.99    2.65
   0  -4 -13   15.40    1.09
   0   4  13   13.97    1.74
   0   4  13   12.99    0.80
   0  -4 -13   12.22    1.00
   0   4  13   13.82    0.86
   0   4  13   13.98    0.96
   0   4  13   14.49    0.83
   0  -4 -13   14.73    1.04
   0  -4 -13   15.02    0.88
   0  -4 -13   13.09    1.00
   0   4  13   13.67    0.94
   0   4  13   12.96    1.61
   0  -4 -13   12.82    0.96
   0   4  13   13.70    0.98
   0   4  13   14.76    1.64
   0  -4 -13   11.83    0.85
   0  -4 -14   31.57    1.33
   0   4  14   28.49    2.28
   0   4  14   32.86    1.45
   0  -4 -14   29.47    1.43
   0   4  14   34.75    1.50
   0   4  14   32.56    1.43
   0   4  14   28.30    2.26
   0  -4 -14   31.71    1.56
   0   4  14   29.73    2.42
   0  -4 -14   28.75    1.50
   0   4  14   30.56    1.26
   0  -4 -14   30.30    1.49
   0   4  14   27.35    2.16
   0  -4 -14   30.13    1.56
   0  -4 -14   31.42    1.42
   0   4  15    5.64    0.66
   0   4  15    3.23    0.96
   0  -4 -15    4.96    0.75
   0  -4 -15    4.88    0.54
   0   4  15    6.94    0.74
   0  -4 -15    5.87    0.68
   0  -4 -15    4.92    0.71
   0   4  15    4.64    1.14
   0   4  15    5.57    0.63
   0   4  15    4.03    1.02
   0   4  16    5.36    0.58
   0   4  16    6.77    0.71
   0  -4 -16    6.35    0.73
   0  -4 -16    4.95    0.50
   0  -4 -16    5.40    0.69
   0   4  16    6.59    0.69
   0   4  16    5.86    0.63
   0   4  16    4.95    1.07
   0  -4 -16    4.91    0.65
   0   4  17    1.81    0.45
   0  -4 -17    1.44    0.49
   0   4  17    1.43    0.38
   0   4  17    2.77    0.53
   0   4  17    2.03    0.81
   0  -4 -17    1.52    0.29
   0   4  17    2.38    0.49
   0   4  17    1.97    0.45
   0  -4 -17    1.49    0.48
   0   4  18    6.22    0.53
   0   4  18    5.82    0.51
   0   4  18    4.97    0.42
   0   4  18    4.77    0.48
   0  -4 -18    4.62    0.51
   0  -4 -18    5.25    0.53
   0  -4 -19    0.28    0.27
   0  -4 -19    0.32    0.28
   0   4  19    0.26    0.22
   0   5 -22    0.62    0.38
   0   5 -21   -0.50    0.47
   0   5 -21    0.36    0.40
   0   5 -21   -0.06    0.35
   0  -5  21    0.36    0.29
   0   5 -20   34.55    1.49
   0   5 -20   34.60    1.39
   0   5 -20   34.07    1.43
   0   5 -19   51.82    1.81
   0   5 -19   51.63    1.98
   0   5 -19   50.91    1.91
   0   5 -19   49.07    2.00
   0   5 -19   48.68    1.84
   0   5 -19   50.49    1.85
   0   5 -18   49.97    1.94
   0  -5  18   47.23    3.07
   0  -5  18   45.33    2.84
   0   5 -18   51.72    2.10
   0   5 -18   54.34    2.04
   0   5 -18   52.24    2.08
   0  -5  18   46.98    3.03
   0   5 -18   55.25    1.96
   0   5 -18   51.60    1.97
   0  -5  17   36.85    2.45
   0  -5  17   36.12    2.68
   0   5 -17   41.55    1.74
   0   5 -17   36.05    2.88
   0   5 -17   42.95    1.76
   0  -5  17   35.84    2.73
   0   5 -17   40.67    1.77
   0   5 -17   42.20    1.83
   0   5 -17   40.39    1.87
   0  -5  16   30.72    2.20
   0  -5  16   29.23    2.39
   0   5 -16   32.53    1.52
   0   5 -16   37.72    2.78
   0   5 -16   32.28    1.62
   0   5 -16   33.63    1.58
   0  -5  16   30.77    2.49
   0   5 -16   34.72    1.37
   0   5 -16   33.97    1.55
   0   5 -16   31.62    1.48
   0  -5  16   34.57    2.77
   0   5 -15  376.17   10.09
   0  -5  15  338.69   11.18
   0  -5  15  365.79   11.80
   0   5 -15  366.37   10.16
   0   5 -15  381.55   12.15
   0   5 -15  371.01   10.27
   0   5 -15  373.23   10.21
   0  -5  15  355.48   11.43
   0   5 -15  357.84    9.98
   0   5 -15  383.43   10.19
   0   5 -15  379.85   10.12
   0  -5  15  391.60   12.27
   0   5 -14    5.34    0.67
   0   5 -14    4.77    0.65
   0  -5  14    3.81    0.88
   0  -5  14    5.50    1.08
   0  -5  14    4.75    0.93
   0  -5  14    5.04    1.07
   0   5 -14    5.28    0.66
   0   5 -14    5.13    0.62
   0   5 -14    4.75    0.68
   0   5 -14    5.10    0.65
   0   5 -14    5.71    0.65
   0   5 -14    4.74    0.52
   0  -5  14    5.09    1.34
   0   5 -14    4.77    0.66
   0  -5  13  138.75    5.17
   0  -5  13  131.93    4.92
   0   5 -13  132.89    4.13
   0   5 -13  139.77    4.06
   0   5 -13  140.91    4.14
   0   5 -13  140.49    4.14
   0   5 -13  134.85    4.07
   0   5 -13  141.52    4.09
   0   5 -13  136.01    4.03
   0   5 -13  146.32    6.67
   0   5 -13  136.38    4.15
   0   5 -13  132.03    4.17
   0  -5  13  134.85    5.07
   0   5 -12   18.32    0.93
   0   5 -12   16.45    0.95
   0   5 -12   17.47    0.96
   0   5 -12   18.75    0.95
   0   5 -12   17.50    0.92
   0  -5  12   15.93    1.29
   0  -5  12   15.61    1.30
   0   5 -12   17.21    0.84
   0   5 -12   15.00    0.90
   0   5 -12   17.50    0.96
   0   5 -12   18.67    0.90
   0   5 -12   17.95    0.89
   0   5 -12   17.73    0.92
   0   5 -12   15.14    0.84
   0   5 -12   17.31    0.91
   0   5 -12   16.77    0.92
   0  -5  12   18.02    1.72
   0  -5  12   20.08    1.57
   0   5 -11  117.42    3.36
   0   5 -11  116.83    3.30
   0   5 -11  104.59    3.67
   0  -5  11  114.89    4.34
   0  -5  11  105.00    4.49
   0  -5  11  111.04    3.97
   0   5 -11  106.21    3.28
   0  -5  11  110.11    3.87
   0   5 -11  120.11    4.59
   0   5 -11  114.20    3.32
   0   5 -11  110.15    3.38
   0   5 -11  110.88    3.40
   0   5 -11  107.31    3.29
   0   5 -10    9.45    0.62
   0  -5  10   10.29    0.87
   0  -5  10    9.90    1.12
   0  -5  10    8.70    1.04
   0  -5  10   10.41    1.22
   0  -5  10    8.14    0.90
   0   5 -10   10.76    0.93
   0   5 -10    9.43    0.64
   0  -5  10   10.29    0.92
   0   5 -10   12.57    1.28
   0  -5  10    9.42    0.91
   0  -5   9    3.19    0.54
   0  -5   9    2.75    0.46
   0   5  -9    2.58    0.34
   0   5  -9    2.97    0.72
   0   5  -9    2.87    0.38
   0  -5   9    2.95    0.73
   0  -5   9    3.07    0.58
   0  -5   9    3.54    0.71
   0  -5   9    2.70    0.52
   0  -5   9    2.81    0.69
   0  -5   8   99.99    3.52
   0  -5   8  100.68    3.64
   0  -5   8  101.57    3.37
   0  -5   8  102.83    3.58
   0   5  -8   96.39    2.91
   0   5  -8   96.69    2.88
   0   5  -8  103.14    3.76
   0  -5   8  100.23    3.29
   0   5  -8  102.94    3.57
   0  -5   7   12.31    0.89
   0   5  -7   13.23    1.06
   0  -5   7   13.47    1.24
   0   5  -7   12.40    1.07
   0   5  -7   12.31    0.63
   0  -5   7   12.95    0.98
   0  -5   7   12.71    1.04
   0  -5   7   13.92    0.91
   0  -5   7   12.80    1.03
   0  -5   6   16.76    1.05
   0   5  -6   16.35    0.71
   0   5  -6   17.29    1.21
   0  -5   6   15.17    1.22
   0   5  -6   16.48    1.13
   0  -5   6   17.07    1.02
   0  -5   6   16.03    1.00
   0  -5   6   15.55    1.12
   0  -5   6   16.20    1.10
   0  -5   5  169.16    5.19
   0  -5   5  169.94    5.45
   0  -5   5  161.39    5.07
   0   5  -5  174.71    5.42
   0  -5   5  173.40    5.02
   0  -5   5  167.63    5.56
   0  -5   5  175.24    5.18
   0  -5   5  169.19    5.35
   0   5  -5  177.72    5.19
   0  -5   4   14.46    0.89
   0  -5   4   14.05    0.99
   0  -5   4   14.75    1.12
   0  -5   4   15.30    0.99
   0   5  -4   17.65    0.95
   0   5  -4   14.12    1.02
   0  -5   4   14.68    1.09
   0   5  -4   15.87    0.98
   0  -5   4   14.48    1.17
   0  -5   3   36.01    1.77
   0   5  -3   38.55    1.72
   0   5  -3   38.30    1.66
   0  -5   3   37.34    1.71
   0   5  -3   36.92    1.47
   0  -5   3   36.13    1.85
   0   5  -3   37.29    1.42
   0  -5   3   34.16    1.65
   0  -5   3   36.54    1.77
   0   5  -2   -0.09    0.36
   0   5  -2    0.36    0.48
   0  -5   2    0.64    0.44
   0  -5   2    0.70    0.48
   0   5  -2    0.28    0.35
   0  -5   2    0.55    0.55
   0  -5   2    0.20    0.40
   0   5  -2    0.53    0.25
   0  -5   2    0.79    0.52
   0  -5   2    0.53    0.24
   0   5  -2    1.15    0.61
   0  -5   1   19.08    1.19
   0  -5   1   18.42    0.73
   0   5  -1   18.13    0.92
   0  -5   1   17.11    1.19
   0   5  -1   18.46    1.28
   0   5  -1   19.19    1.03
   0  -5   1   17.04    0.66
   0   5  -1   18.29    1.17
   0  -5   1   16.88    1.19
   0  -5   1   18.18    1.14
   0  -5   0  109.61    3.11
   0   5   0  113.15    3.84
   0  -5   0  110.85    3.80
   0  -5   0  113.04    3.77
   0   5   0  116.37    3.90
   0   5   0  110.61    3.53
   0  -5   0  116.05    3.76
   0  -5   0  105.62    3.85
   0  -5  -1  405.57   11.25
   0  -5  -1  404.40   11.46
   0   5   1  389.11   10.46
   0   5   1  402.26   10.91
   0   5   1  413.39   11.38
   0   5   1  407.73   11.01
   0   5   1  410.49   11.08
   0  -5  -1  398.32   10.53
   0  -5  -1  403.98   10.50
   0   5   1  415.74   11.35
   0  -5  -1  399.39   11.23
   0  -5  -1  405.54   11.23
   0  -5  -1  392.82   11.29
   0   5   2   17.16    1.19
   0   5   2   16.41    1.13
   0   5   2   17.46    1.09
   0  -5  -2   16.24    0.75
   0   5   2   16.39    0.72
   0   5   2   16.23    1.04
   0  -5  -2   17.13    1.19
   0  -5  -2   17.61    1.17
   0  -5  -2   15.94    1.03
   0  -5  -2   16.11    1.10
   0   5   2   17.11    0.99
   0   5   2   14.93    0.80
   0  -5  -2   14.68    0.70
   0  -5  -2   15.61    0.73
   0  -5  -2   14.37    1.13
   0  -5  -3  223.20    6.00
   0  -5  -3  222.78    5.97
   0   5   3  227.03    6.74
   0  -5  -3  226.49    6.86
   0   5   3  226.43    6.71
   0   5   3  216.47    6.55
   0   5   3  223.12    6.47
   0  -5  -3  219.29    6.77
   0  -5  -3  214.43    6.56
   0  -5  -3  216.75    6.39
   0  -5  -3  219.02    5.99
   0   5   3  228.96    5.97
   0   5   3  221.54    6.58
   0   5   3  211.90    5.90
   0  -5  -3  207.88    6.12
   0  -5  -3  222.77    6.00
   0   5   4  614.97   15.97
   0   5   4  638.84   16.96
   0  -5  -4  622.77   17.07
   0  -5  -4  624.63   17.23
   0   5   4  597.96   16.70
   0  -5  -4  622.34   16.01
   0  -5  -4  600.90   16.01
   0   5   4  628.79   15.98
   0   5   4  628.49   16.79
   0  -5  -4  625.52   16.00
   0  -5  -4  612.57   16.02
   0   5   4  587.47   16.56
   0  -5  -4  578.15   16.29
   0  -5  -4  607.19   16.02
   0  -5  -5    3.94    0.47
   0  -5  -5    3.67    0.45
   0   5   5    3.44    0.43
   0   5   5    4.50    0.85
   0  -5  -5    2.99    0.36
   0   5   5    3.02    0.71
   0  -5  -5    3.63    0.96
   0   5   5    3.27    0.63
   0  -5  -5    4.16    0.46
   0   5   5    4.01    0.69
   0   5   5    3.94    0.47
   0   5   5    3.59    0.43
   0   5   5    4.28    0.80
   0   5   5    4.22    0.44
   0   5   5    3.60    0.83
   0  -5  -5    3.52    0.45
   0   5   6  369.71   11.10
   0   5   6  384.49   11.01
   0   5   6  362.36    9.75
   0  -5  -6  372.28    9.88
   0  -5  -6  355.44    9.67
   0   5   6  370.60    9.76
   0  -5  -6  353.76   11.18
   0   5   6  361.11    9.75
   0  -5  -6  363.61    9.83
   0   5   6  362.08   10.71
   0  -5  -6  360.69    9.83
   0   5   6  366.09    9.75
   0   5   6  367.45    9.76
   0   5   6  366.96   10.81
   0   5   6  359.94   10.58
   0  -5  -6  364.59    9.83
   0  -5  -6  367.08    9.79
   0  -5  -6  377.36    9.84
   0   5   7  107.87    4.38
   0   5   7  108.26    4.30
   0   5   7  107.78    3.20
   0  -5  -7  103.53    3.10
   0  -5  -7  106.01    3.33
   0   5   7  105.80    3.19
   0  -5  -7   97.89    4.42
   0   5   7  104.14    3.19
   0   5   7  105.03    3.20
   0  -5  -7  103.77    3.26
   0   5   7  106.51    4.12
   0  -5  -7  108.72    3.30
   0   5   7  106.89    3.21
   0   5   7  107.54    3.19
   0   5   7  106.59    4.18
   0   5   7  101.58    3.95
   0  -5  -7  106.92    3.24
   0  -5  -7  108.58    3.29
   0  -5  -7  103.88    3.26
   0   5   8   29.51    1.26
   0   5   8   31.45    2.18
   0  -5  -8   29.15    1.38
   0  -5  -8   29.98    1.18
   0   5   8   32.09    1.29
   0  -5  -8   26.78    2.19
   0   5   8   31.09    1.33
   0   5   8   32.55    1.32
   0   5   8   31.05    2.03
   0  -5  -8   29.74    1.34
   0  -5  -8   29.30    1.36
   0   5   8   32.01    1.32
   0   5   8   31.31    1.26
   0   5   8   31.54    2.12
   0   5   8   29.16    1.91
   0  -5  -8   30.88    1.37
   0  -5  -8   31.74    1.33
   0  -5  -8   30.63    1.35
   0  -5  -9    8.96    0.82
   0   5   9    9.12    0.70
   0   5   9   10.91    0.76
   0   5   9    9.86    0.77
   0   5   9    8.27    1.24
   0   5   9    9.86    0.72
   0   5   9    8.06    1.32
   0  -5  -9    8.35    0.75
   0  -5  -9    8.55    0.65
   0  -5  -9    9.32    0.79
   0   5   9   10.28    0.74
   0   5   9    9.19    0.67
   0   5   9   10.38    1.36
   0   5   9    8.14    1.24
   0  -5  -9    8.53    0.75
   0  -5  -9    8.42    0.71
   0  -5  -9    9.91    0.76
   0  -5 -10    4.73    0.70
   0   5  10    5.13    0.60
   0   5  10    4.96    0.59
   0   5  10    5.49    1.09
   0   5  10    5.24    0.59
   0  -5 -10    4.82    0.65
   0  -5 -10    6.03    0.56
   0  -5 -10    4.62    0.67
   0   5  10    4.99    0.56
   0   5  10    4.43    1.11
   0   5  10    3.85    1.05
   0  -5 -10    4.07    0.58
   0  -5 -10    5.48    0.67
   0  -5 -10    5.40    0.66
   0   5  11    1.97    1.08
   0  -5 -11    2.58    0.62
   0  -5 -11    2.59    0.61
   0   5  11    2.96    0.52
   0   5  11    2.47    0.54
   0   5  11    0.51    0.83
   0   5  11    2.50    0.50
   0  -5 -11    2.94    0.59
   0  -5 -11    3.16    0.47
   0  -5 -11    2.46    0.58
   0   5  11    3.63    0.50
   0   5  11    2.64    0.56
   0   5  11    2.69    1.08
   0   5  11    1.41    0.83
   0  -5 -11    1.64    0.51
   0  -5 -11    2.56    0.52
   0   5  11    3.35    0.63
   0  -5 -11    1.81    0.54
   0   5  12   22.78    2.18
   0   5  12   23.01    1.11
   0  -5 -12   21.29    1.25
   0   5  12   22.10    1.13
   0  -5 -12   23.09    1.06
   0  -5 -12   21.65    1.28
   0   5  12   21.84    1.08
   0   5  12   21.16    1.91
   0  -5 -12   19.92    1.21
   0   5  12   18.37    1.80
   0   5  12   25.68    1.25
   0   5  12   19.50    1.00
   0   5  12   23.78    2.13
   0   5  12   16.83    1.80
   0  -5 -12   22.29    1.29
   0  -5 -12   21.89    1.14
   0  -5 -12   21.03    1.22
   0  -5 -13    4.55    0.72
   0   5  13    3.80    0.50
   0   5  13    3.44    0.99
   0  -5 -13    3.48    0.67
   0  -5 -13    3.39    0.49
   0  -5 -13    3.46    0.63
   0   5  13    4.70    0.66
   0   5  13    3.13    0.97
   0   5  13    3.20    1.10
   0  -5 -13    2.83    0.50
   0   5  13    4.22    0.55
   0  -5 -13    3.94    0.64
   0  -5 -13    3.15    0.59
   0   5  14   13.84    0.92
   0   5  14    9.84    1.46
   0  -5 -14   12.67    0.90
   0   5  14   10.78    1.38
   0   5  14   12.82    0.87
   0   5  14   13.79    0.93
   0   5  14   12.68    1.59
   0  -5 -14   12.82    0.92
   0   5  14   11.65    0.74
   0  -5 -14   12.02    0.93
   0  -5 -14   12.18    0.93
   0   5  14   11.96    1.55
   0   5  14   10.86    0.71
   0  -5 -14   13.08    1.02
   0  -5 -14   12.27    0.73
   0  -5 -15    0.48    0.52
   0  -5 -15    0.07    0.53
   0   5  15    0.26    0.41
   0   5  15    0.65    0.48
   0  -5 -15   -0.19    0.46
   0   5  15    0.41    0.78
   0   5  15    1.01    0.51
   0   5  15    1.17    0.86
   0   5  16    2.37    0.48
   0  -5 -16    2.06    0.53
   0  -5 -16    1.80    0.49
   0   5  16    1.21    0.49
   0   5  16    1.64    0.41
   0   5  16    1.92    0.78
   0   5  17    1.08    0.37
   0   5  17    0.82    0.33
   0  -5 -17    0.66    0.39
   0  -5 -17    1.28    0.43
   0   5  17   -0.20    0.39
   0  -5 -18    1.64    0.31
   0  -5 -18    1.54    0.30
   0   5  18    1.39    0.28
   0   6 -22    0.13    0.32
   0   6 -22    0.03    0.34
   0   6 -21    1.96    0.49
   0   6 -21    1.95    0.47
   0   6 -20    3.18    0.60
   0   6 -20    4.07    0.55
   0   6 -20    3.85    0.46
   0  -6  20    2.28    0.80
   0   6 -20    3.04    0.49
   0   6 -19    6.90    0.68
   0   6 -19    8.14    0.80
   0   6 -19    8.68    0.79
   0   6 -19    7.62    0.66
   0   6 -19    7.76    0.65
   0  -6  19    6.65    1.17
   0  -6  18   18.74    1.82
   0   6 -18   20.78    1.17
   0   6 -18   22.40    1.18
   0   6 -18   21.61    1.21
   0   6 -18   21.71    1.10
   0   6 -18   19.81    1.09
   0  -6  18   18.83    1.91
   0  -6  17   20.37    2.07
   0  -6  17   20.32    2.15
   0  -6  17   20.70    1.95
   0  -6  17   20.55    1.81
   0   6 -17   23.63    1.23
   0   6 -17   23.78    1.32
   0   6 -17   21.61    1.21
   0   6 -17   24.13    1.30
   0   6 -17   20.97    1.23
   0   6 -17   23.80    1.17
   0   6 -16  129.88    4.01
   0   6 -16  133.81    4.09
   0  -6  16  132.44    5.43
   0  -6  16  124.26    5.10
   0   6 -16  131.69    4.17
   0   6 -16  140.11    4.24
   0   6 -16  133.34    4.12
   0  -6  16  121.13    5.18
   0   6 -16  128.99    4.12
   0   6 -16  129.93    3.91
   0  -6  16  130.69    5.78
   0   6 -16  128.40    4.09
   0  -6  15   27.21    2.21
   0   6 -15   28.68    2.46
   0   6 -15   25.55    1.39
   0   6 -15   29.06    1.46
   0   6 -15   29.38    1.45
   0   6 -15   27.34    1.45
   0   6 -15   29.86    1.50
   0   6 -15   26.58    1.33
   0   6 -15   29.53    1.43
   0   6 -15   27.62    1.27
   0   6 -15   29.63    1.41
   0  -6  15   26.16    2.15
   0  -6  15   23.81    1.99
   0  -6  15   27.56    2.42
   0  -6  14   89.51    4.10
   0   6 -14   90.21    4.38
   0   6 -14   83.24    2.99
   0   6 -14   86.03    2.99
   0   6 -14  108.58    3.02
   0   6 -14   86.25    3.01
   0   6 -14   91.98    3.08
   0   6 -14   92.54    3.02
   0   6 -14   86.47    2.98
   0   6 -14   85.24    2.90
   0   6 -14   84.00    2.84
   0   6 -14   88.13    2.96
   0   6 -14  106.97    3.05
   0  -6  14   85.52    3.99
   0  -6  14   79.15    3.86
   0  -6  14   93.15    4.50
   0  -6  13   57.80    2.97
   0   6 -13   49.86    2.02
   0   6 -13   58.26    3.19
   0   6 -13   51.34    2.03
   0   6 -13   55.62    2.01
   0   6 -13   50.82    1.98
   0   6 -13   65.26    2.03
   0   6 -13   50.24    2.00
   0   6 -13   48.45    2.03
   0   6 -13   49.75    1.90
   0   6 -13   47.40    1.84
   0   6 -13   51.82    1.92
   0   6 -13   51.64    1.93
   0   6 -13   58.87    1.99
   0  -6  13   47.95    2.53
   0  -6  13   53.38    2.90
   0  -6  13   50.81    2.85
   0  -6  12   20.81    1.59
   0  -6  12   20.75    1.68
   0   6 -12   22.86    2.04
   0   6 -12   20.13    1.06
   0   6 -12   21.50    1.12
   0   6 -12   20.15    1.01
   0   6 -12   20.03    0.89
   0   6 -12   20.64    1.07
   0   6 -12   23.36    1.07
   0   6 -12   22.81    1.02
   0   6 -12   21.71    1.05
   0   6 -12   27.44    1.17
   0   6 -12   21.17    1.11
   0   6 -12   23.39    1.13
   0  -6  12   20.99    1.91
   0  -6  12   20.04    1.72
   0  -6  11  112.81    4.46
   0   6 -11   99.85    3.22
   0  -6  11  106.32    3.91
   0  -6  11  108.42    4.02
   0  -6  11  110.51    4.68
   0   6 -11  101.75    3.24
   0   6 -11  120.37    3.33
   0   6 -11  106.50    3.31
   0   6 -11  108.74    3.32
   0   6 -11  105.21    3.35
   0   6 -11  111.91    4.47
   0   6 -11  101.56    3.85
   0   6 -11  111.70    3.26
   0   6 -11  111.05    3.19
   0   6 -11   98.90    3.27
   0  -6  11  106.11    4.19
   0  -6  10   23.77    1.80
   0  -6  10   26.58    1.97
   0   6 -10   26.26    1.15
   0  -6  10   25.84    1.52
   0  -6  10   23.71    1.55
   0   6 -10   26.86    1.86
   0   6 -10   26.08    1.13
   0   6 -10   27.44    1.14
   0  -6  10   25.89    1.67
   0   6 -10   30.16    1.21
   0   6 -10   26.57    1.09
   0   6 -10   26.58    1.65
   0   6  -9    5.26    0.52
   0   6  -9    6.00    0.52
   0  -6   9    5.18    0.97
   0  -6   9    4.01    0.71
   0  -6   9    3.94    0.81
   0  -6   9    4.87    0.64
   0  -6   9    4.93    0.95
   0  -6   9    4.67    0.79
   0  -6   9    5.18    0.98
   0   6  -9    4.32    0.84
   0  -6   9    5.65    0.67
   0  -6   9    6.14    0.79
   0   6  -8    1.28    0.33
   0  -6   8    2.30    0.61
   0   6  -8    1.82    0.36
   0  -6   8    1.47    0.55
   0  -6   8    1.68    0.76
   0  -6   8    1.40    0.43
   0  -6   8    1.32    0.69
   0  -6   8    1.96    0.55
   0   6  -8    1.64    0.63
   0  -6   8    1.03    0.70
   0   6  -8    1.84    0.68
   0  -6   8    1.37    0.55
   0  -6   8    1.39    0.46
   0   6  -7    2.09    0.36
   0  -6   7    1.80    0.52
   0  -6   7    1.30    0.75
   0  -6   7    1.41    0.55
   0  -6   7    2.49    0.67
   0  -6   7    2.07    0.67
   0  -6   7    1.25    0.48
   0   6  -7    1.69    0.60
   0   6  -7    1.96    0.69
   0   6  -6    1.12    0.52
   0  -6   6    1.46    0.69
   0  -6   6    1.27    0.46
   0   6  -6    1.57    0.35
   0  -6   6    1.19    0.51
   0  -6   6    1.17    0.70
   0  -6   6    1.01    0.50
   0   6  -6    0.79    0.32
   0  -6   6    1.98    0.64
   0   6  -6    1.31    0.65
   0   6  -5    7.04    0.73
   0  -6   5    7.93    0.94
   0   6  -5    6.50    0.50
   0  -6   5    6.70    0.71
   0  -6   5    7.98    0.91
   0  -6   5    8.22    0.87
   0  -6   5    7.93    1.02
   0  -6   5    6.56    0.79
   0  -6   5    7.90    0.89
   0  -6   5    8.17    0.97
   0   6  -5    6.93    0.98
   0   6  -4   65.45    2.25
   0  -6   4   70.29    2.78
   0   6  -4   63.14    1.98
   0   6  -4   62.08    1.98
   0  -6   4   64.79    2.74
   0  -6   4   60.15    2.66
   0  -6   4   66.71    2.66
   0  -6   4   61.87    2.80
   0  -6   4   60.94    2.44
   0   6  -4   62.76    2.50
   0  -6   4   64.49    2.63
   0  -6   3   13.41    1.13
   0  -6   3   12.98    0.64
   0   6  -3   14.22    0.69
   0   6  -3   13.71    1.05
   0  -6   3   14.59    1.22
   0  -6   3   14.14    1.13
   0  -6   3   13.80    1.15
   0   6  -3   12.95    1.18
   0  -6   3   14.38    1.25
   0   6  -3   11.83    0.71
   0  -6   3   15.58    1.12
   0  -6   2  236.28    6.88
   0  -6   2  220.37    5.95
   0   6  -2  220.23    5.97
   0  -6   2  236.89    6.91
   0   6  -2  219.21    6.27
   0  -6   2  225.22    6.91
   0  -6   2  223.49    6.96
   0  -6   2  219.04    6.70
   0   6  -2  229.63    6.77
   0  -6   2  206.63    5.96
   0   6  -2  226.10    6.43
   0   6  -2  227.98    6.98
   0   6  -1   55.16    2.47
   0  -6   1   52.85    2.48
   0  -6   1   53.24    1.69
   0   6  -1   51.71    1.66
   0   6  -1   49.53    1.64
   0   6  -1   55.00    1.96
   0  -6   1   50.56    2.36
   0  -6   1   52.05    2.36
   0   6  -1   51.99    2.01
   0  -6   1   54.57    2.31
   0   6  -1   51.01    2.33
   0   6  -1   50.04    2.03
   0  -6   1   51.79    1.66
   0  -6   1   50.46    1.68
   0   6   0   76.62    3.11
   0  -6   0   81.42    3.04
   0   6   0   74.53    2.26
   0  -6   0   81.73    3.26
   0  -6   0   74.52    2.31
   0   6   0   76.21    2.31
   0   6   0   73.81    2.26
   0  -6   0   76.87    3.06
   0  -6   0   73.35    3.00
   0  -6   0   83.64    3.20
   0   6   0   79.23    2.80
   0   6   0   77.06    3.11
   0   6   0   77.79    2.76
   0  -6   0   76.95    2.30
   0  -6   0   74.17    2.32
   0  -6  -1   55.69    1.83
   0   6   1   59.80    2.62
   0   6   1   54.78    1.78
   0   6   1   54.97    1.79
   0   6   1   59.54    2.37
   0  -6  -1   56.39    1.79
   0  -6  -1   58.32    2.70
   0  -6  -1   56.88    1.83
   0  -6  -1   58.20    1.85
   0  -6  -1   56.39    1.81
   0  -6  -1   56.25    1.84
   0   6   1   54.29    1.74
   0   6   1   53.60    2.16
   0  -6  -1   56.17    2.47
   0  -6  -1   58.85    2.61
   0  -6  -1   59.00    2.56
   0   6   1   58.79    2.67
   0  -6  -1   57.76    2.50
   0  -6  -1   55.79    1.84
   0  -6  -2   90.37    3.16
   0   6   2   99.52    3.81
   0  -6  -2   93.65    2.84
   0  -6  -2  100.83    3.70
   0   6   2   96.78    3.49
   0   6   2   98.50    3.67
   0   6   2   92.34    2.73
   0   6   2   94.78    2.80
   0  -6  -2   96.53    2.81
   0  -6  -2   90.53    2.82
   0  -6  -2   94.10    2.82
   0   6   2   94.99    2.82
   0   6   2   91.85    3.29
   0   6   2   88.94    2.70
   0  -6  -2   96.86    3.42
   0  -6  -2   97.58    3.71
   0  -6  -2   97.65    3.57
   0  -6  -2   98.25    2.84
   0  -6  -2   96.06    2.85
   0  -6  -2   93.59    2.85
   0  -6  -2   97.15    2.86
   0  -6  -3  528.20   13.90
   0   6   3  553.16   14.84
   0  -6  -3  541.61   15.02
   0   6   3  517.66   13.83
   0   6   3  538.48   13.79
   0   6   3  535.78   14.61
   0  -6  -3  529.93   13.86
   0  -6  -3  531.11   13.88
   0  -6  -3  522.65   13.89
   0   6   3  538.25   13.87
   0   6   3  523.90   14.58
   0  -6  -3  507.07   14.41
   0  -6  -3  521.71   14.69
   0  -6  -3  504.55   14.42
   0  -6  -3  536.76   13.87
   0  -6  -3  533.39   13.90
   0  -6  -3  527.43   13.91
   0   6   3  506.95   13.76
   0  -6  -3  536.85   13.90
   0   6   4   76.88    2.43
   0  -6  -4   79.65    2.50
   0   6   4   79.29    2.45
   0   6   4   85.09    3.35
   0  -6  -4   73.85    2.34
   0   6   4   78.07    3.09
   0  -6  -4   81.51    3.58
   0   6   4   78.25    3.15
   0   6   4   75.69    2.37
   0  -6  -4   79.03    2.46
   0  -6  -4   78.61    2.48
   0   6   4   74.38    2.42
   0   6   4   79.27    3.14
   0   6   4   78.16    2.95
   0  -6  -4   75.46    2.46
   0  -6  -4   74.22    2.43
   0  -6  -4   81.04    2.49
   0   6   4   74.60    2.36
   0   6   5   64.99    2.13
   0   6   5   62.02    2.96
   0   6   5   63.95    2.14
   0  -6  -5   63.71    2.03
   0  -6  -5   63.88    2.21
   0   6   5   62.46    2.79
   0  -6  -5   63.71    3.25
   0   6   5   59.45    2.67
   0  -6  -5   64.14    2.16
   0  -6  -5   62.24    2.16
   0  -6  -5   67.74    2.16
   0  -6  -5   64.72    2.18
   0   6   5   64.14    2.13
   0   6   5   64.98    2.87
   0   6   5   59.87    2.06
   0   6   5   64.89    2.68
   0   6   5   65.59    2.09
   0  -6  -5   64.95    2.17
   0   6   6   12.99    1.40
   0   6   6   14.22    0.85
   0  -6  -6   14.64    0.76
   0  -6  -6   16.29    0.95
   0   6   6   14.76    0.85
   0  -6  -6   14.02    1.62
   0   6   6   14.70    0.83
   0   6   6   14.45    0.83
   0  -6  -6   13.89    0.86
   0   6   6   13.69    1.32
   0  -6  -6   14.65    0.87
   0   6   6   14.07    0.83
   0   6   6   13.61    1.36
   0   6   6   13.31    1.21
   0  -6  -6   15.55    0.86
   0  -6  -6   14.49    0.89
   0   6   6   15.45    0.84
   0  -6  -6   14.18    0.89
   0   6   7    0.19    0.72
   0   6   7    0.72    0.43
   0  -6  -7    0.61    0.29
   0  -6  -7    0.29    0.45
   0   6   7    1.01    0.42
   0  -6  -7    1.28    0.87
   0   6   7    0.41    0.42
   0   6   7    0.47    0.43
   0  -6  -7    0.54    0.41
   0   6   7    0.95    0.82
   0  -6  -7    0.43    0.41
   0   6   7    0.49    0.41
   0   6   7   -0.26    0.72
   0   6   7    0.28    0.56
   0  -6  -7    1.24    0.41
   0  -6  -7    0.52    0.41
   0  -6  -7    0.36    0.41
   0   6   7    0.85    0.47
   0   6   8    1.66    1.00
   0   6   8    1.05    0.81
   0   6   8    0.99    0.44
   0  -6  -8    0.99    0.50
   0   6   8    0.79    0.45
   0  -6  -8    0.25    0.87
   0   6   8    0.37    0.43
   0   6   8    0.48    0.47
   0   6   8    0.43    0.80
   0  -6  -8    0.36    0.46
   0  -6  -8    0.23    0.43
   0   6   8    0.93    0.41
   0   6   8    0.48    0.76
   0   6   8    0.15    0.74
   0  -6  -8    0.99    0.44
   0  -6  -8    0.63    0.41
   0   6   8    1.18    0.55
   0  -6  -8    0.55    0.46
   0   6   9    3.96    0.61
   0   6   9    4.06    0.60
   0   6   9    4.54    0.65
   0   6   9    3.39    0.99
   0  -6  -9    3.77    0.68
   0   6   9    5.16    1.23
   0   6   9    4.12    0.60
   0  -6  -9    4.23    0.62
   0  -6  -9    4.38    0.64
   0   6   9    4.59    0.56
   0   6   9    4.11    1.05
   0   6   9    3.74    1.18
   0  -6  -9    4.06    0.61
   0  -6  -9    4.45    0.67
   0   6   9    5.01    0.67
   0  -6  -9    3.70    0.60
   0   6  10  118.76    3.71
   0   6  10  122.75    3.77
   0   6  10  118.17    3.72
   0   6  10  112.80    4.75
   0  -6 -10  116.72    3.88
   0   6  10  128.37    5.29
   0   6  10  122.17    3.72
   0  -6 -10  117.42    3.82
   0  -6 -10  117.27    3.84
   0   6  10  112.03    4.66
   0   6  10  123.62    3.69
   0   6  10  117.92    5.00
   0   6  10  126.49    5.42
   0  -6 -10  114.47    3.80
   0  -6 -10  118.39    3.74
   0  -6 -10  122.38    3.83
   0   6  10  127.11    3.79
   0   6  11   36.22    1.50
   0   6  11   36.47    1.58
   0   6  11   28.23    2.15
   0  -6 -11   35.72    1.59
   0  -6 -11   34.53    1.61
   0   6  11   36.38    1.45
   0   6  11   36.62    1.59
   0   6  11   29.07    2.15
   0   6  11   32.69    2.44
   0  -6 -11   34.69    1.50
   0  -6 -11   34.59    1.58
   0   6  11   34.15    2.64
   0   6  11   35.60    1.49
   0  -6 -11   34.46    1.66
   0   6  11   35.63    2.61
   0  -6 -11   34.58    1.66
   0   6  11   38.36    1.61
   0  -6 -11   36.25    1.59
   0  -6 -12    9.85    0.89
   0   6  12   10.56    0.72
   0   6  12   12.75    0.90
   0   6  12   12.97    0.86
   0   6  12   11.25    1.59
   0  -6 -12   10.10    0.75
   0  -6 -12    9.84    0.85
   0  -6 -12   10.32    0.81
   0   6  12   12.88    0.96
   0   6  12   11.32    0.89
   0   6  12   11.82    0.80
   0   6  12   10.65    1.57
   0  -6 -12   11.88    0.97
   0   6  12   11.20    0.79
   0  -6 -12    9.53    0.86
   0   6  13    1.45    0.43
   0  -6 -13    1.47    0.58
   0   6  13    1.57    0.90
   0   6  13    2.06    1.00
   0  -6 -13    1.38    0.55
   0  -6 -13    1.24    0.51
   0   6  13    1.51    0.45
   0   6  13    1.32    0.47
   0  -6 -13    1.33    0.48
   0   6  13    2.28    0.60
   0  -6 -13    1.22    0.47
   0   6  14    9.69    0.73
   0   6  14    8.56    0.61
   0   6  14   10.55    0.80
   0  -6 -14    9.31    0.78
   0   6  14    8.68    0.60
   0  -6 -14    9.06    0.76
   0  -6 -14    8.67    0.79
   0   6  15    1.53    0.47
   0  -6 -15    1.70    0.46
   0   6  15    1.81    0.43
   0  -6 -15    2.11    0.49
   0  -6 -15    1.70    0.50
   0   6  16    1.86    0.37
   0   6  16    1.06    0.39
   0  -6 -16    1.92    0.43
   0  -6 -16    1.86    0.43
   0  -6 -17    4.29    0.37
   0  -6 -17    5.05    0.41
   0   7 -22    3.22    0.39
   0   7 -21    0.56    0.39
   0   7 -20    9.35    0.77
   0   7 -20    9.87    0.77
   0   7 -20   11.26    0.67
   0   7 -20   10.01    0.71
   0   7 -19    6.50    0.68
   0   7 -19    6.80    0.75
   0   7 -19    5.99    0.71
   0   7 -19    7.04    0.63
   0   7 -19    7.70    0.60
   0  -7  19    4.65    0.95
   0  -7  18    8.72    1.37
   0   7 -18    7.34    0.76
   0   7 -18    9.18    0.83
   0   7 -18    9.63    0.86
   0   7 -18    8.00    0.69
   0   7 -18    9.59    0.80
   0  -7  17    4.04    1.03
   0  -7  17    5.48    1.09
   0  -7  17    5.47    1.30
   0   7 -17    6.57    0.79
   0   7 -17    6.25    0.67
   0   7 -17    6.64    0.78
   0   7 -17    7.91    0.77
   0   7 -17    6.83    0.78
   0   7 -17    6.29    0.79
   0   7 -17    6.91    0.74
   0   7 -17    7.58    0.84
   0  -7  17    5.21    1.07
   0   7 -16  215.60    8.01
   0   7 -16  216.03    6.27
   0   7 -16  214.46    6.28
   0   7 -16  217.71    6.33
   0   7 -16  217.32    6.28
   0   7 -16  232.32    6.28
   0   7 -16  217.57    6.19
   0  -7  16  211.05    8.07
   0  -7  16  211.17    8.14
   0  -7  16  215.68    7.68
   0  -7  16  202.37    7.60
   0   7 -16  209.81    6.06
   0   7 -16  211.20    6.11
   0   7 -16  210.18    6.20
   0  -7  16  204.01    7.49
   0   7 -15   54.20    3.33
   0   7 -15   54.52    2.11
   0   7 -15   53.94    2.12
   0   7 -15   55.81    2.09
   0   7 -15   54.72    2.15
   0   7 -15   50.85    2.06
   0   7 -15   56.04    2.05
   0  -7  15   49.83    2.97
   0  -7  15   53.80    3.43
   0  -7  15   47.88    3.29
   0  -7  15   49.88    2.98
   0  -7  15   52.43    3.00
   0  -7  15   60.07    3.28
   0   7 -15   50.39    1.91
   0   7 -15   51.75    1.95
   0   7 -15   52.73    2.05
   0  -7  15   49.57    2.92
   0   7 -14   39.02    2.78
   0   7 -14   42.13    1.81
   0   7 -14   43.23    1.80
   0   7 -14   43.37    1.79
   0   7 -14   42.69    1.79
   0   7 -14   46.34    1.80
   0   7 -14   43.02    1.72
   0  -7  14   38.30    2.59
   0  -7  14   37.70    2.84
   0  -7  14   40.12    2.59
   0  -7  14   36.32    2.58
   0   7 -14   42.16    1.65
   0   7 -14   43.27    1.76
   0   7 -14   42.82    1.67
   0  -7  14   35.74    2.42
   0   7 -13  448.85   13.22
   0   7 -13  415.73   11.42
   0   7 -13  415.71   11.48
   0   7 -13  427.17   11.46
   0   7 -13  419.13   11.41
   0   7 -13  457.95   11.47
   0   7 -13  424.41   11.35
   0  -7  13  415.32   12.98
   0  -7  13  425.38   13.43
   0  -7  13  388.98   12.66
   0  -7  13  402.25   12.54
   0   7 -13  410.25   11.19
   0   7 -13  450.50   11.38
   0   7 -13  407.28   11.39
   0   7 -13  400.34   11.27
   0  -7  13  408.36   12.62
   0   7 -12    7.25    1.28
   0   7 -12    5.32    0.77
   0   7 -12    6.37    0.68
   0   7 -12    7.62    0.73
   0   7 -12    5.84    0.67
   0   7 -12    4.59    0.56
   0  -7  12    5.64    0.85
   0  -7  12    5.62    1.18
   0  -7  12    4.36    1.10
   0  -7  12    5.58    1.01
   0  -7  12    6.83    1.14
   0  -7  12    5.43    0.91
   0   7 -12    7.57    0.65
   0  -7  12    6.15    1.00
   0   7 -12    6.44    0.53
   0   7 -12    4.20    0.81
   0  -7  11  201.11    7.27
   0  -7  11  196.36    7.15
   0  -7  11  191.18    7.21
   0   7 -11  198.17    5.72
   0  -7  11  194.35    6.73
   0  -7  11  199.66    6.72
   0  -7  11  185.31    6.52
   0   7 -11  182.27    5.69
   0   7 -11  194.80    5.55
   0   7 -11  205.31    5.58
   0   7 -11  203.33    6.66
   0   7 -11  207.73    5.66
   0   7 -11  206.15    5.73
   0   7 -11  205.38    5.75
   0   7 -11  223.23    5.81
   0  -7  11  198.17    6.63
   0   7 -11  212.82    7.07
   0   7 -11  192.13    5.78
   0  -7  10   16.43    1.32
   0   7 -10   15.82    0.91
   0   7 -10   19.09    1.56
   0   7 -10   17.23    0.96
   0   7 -10   15.86    0.93
   0   7 -10   18.08    0.93
   0   7 -10   14.83    0.81
   0  -7  10   17.08    1.50
   0  -7  10   16.95    1.40
   0  -7  10   18.59    1.39
   0   7 -10   16.97    0.93
   0  -7  10   17.06    1.45
   0  -7  10   17.52    1.70
   0  -7  10   14.91    1.62
   0   7 -10   17.79    1.48
   0   7 -10   17.73    0.81
   0   7 -10   17.67    0.85
   0  -7  10   17.78    1.68
   0   7 -10   18.29    0.87
   0   7  -9   30.32    1.24
   0  -7   9   31.06    2.22
   0  -7   9   29.79    1.70
   0  -7   9   34.23    2.22
   0  -7   9   33.10    1.89
   0  -7   9   32.76    1.99
   0  -7   9   36.08    2.02
   0  -7   9   30.11    1.66
   0   7  -9   27.65    1.22
   0  -7   9   28.18    1.77
   0   7  -9   30.11    1.28
   0   7  -9   29.75    1.18
   0   7  -9   30.15    1.29
   0   7  -9   29.99    1.91
   0   7  -9   30.63    1.27
   0  -7   9   31.05    2.14
   0  -7   9   30.96    2.12
   0  -7   8   18.05    1.64
   0  -7   8   15.63    1.51
   0  -7   8   17.75    1.29
   0   7  -8   17.20    0.89
   0   7  -8   19.16    1.41
   0   7  -8   18.89    1.55
   0  -7   8   20.26    1.37
   0  -7   8   18.87    1.50
   0  -7   8   20.01    1.46
   0  -7   8   18.07    1.67
   0  -7   8   17.60    1.43
   0  -7   8   18.01    1.57
   0  -7   7   60.90    2.86
   0  -7   7   57.28    2.93
   0   7  -7   55.57    1.91
   0  -7   7   50.90    2.30
   0   7  -7   55.67    1.89
   0  -7   7   54.79    2.48
   0  -7   7   63.14    2.81
   0  -7   7   56.42    2.67
   0   7  -7   60.62    2.83
   0   7  -7   52.04    1.87
   0  -7   7   53.60    2.51
   0   7  -7   57.04    2.44
   0  -7   6    2.37    0.77
   0  -7   6    2.01    0.64
   0  -7   6    2.00    0.69
   0   7  -6    1.84    0.39
   0  -7   6    2.41    0.86
   0   7  -6    1.64    0.50
   0  -7   6    1.75    0.55
   0  -7   6    2.04    0.66
   0   7  -6    1.63    0.69
   0  -7   6    1.33    0.62
   0  -7   5    3.46    0.73
   0  -7   5    3.03    0.40
   0  -7   5    2.96    0.76
   0   7  -5    3.17    0.38
   0   7  -5    3.31    0.45
   0   7  -5    3.14    0.42
   0  -7   5    3.23    0.81
   0  -7   5    2.75    0.61
   0  -7   5    3.72    0.93
   0   7  -5    2.89    0.50
   0  -7   5    3.09    0.73
   0  -7   5    2.52    0.67
   0   7  -4   42.58    1.72
   0  -7   4   47.42    1.58
   0  -7   4   48.52    2.31
   0  -7   4   50.80    1.65
   0  -7   4   52.58    2.47
   0   7  -4   45.15    1.59
   0   7  -4   48.50    1.65
   0   7  -4   45.99    1.65
   0   7  -4   48.42    2.23
   0  -7   4   46.45    2.52
   0  -7   4   51.94    2.51
   0  -7   4   51.84    2.54
   0  -7   4   52.24    2.52
   0  -7   4   49.89    2.38
   0   7  -3    0.38    0.64
   0   7  -3    0.61    0.32
   0  -7   3    1.13    0.30
   0  -7   3    0.29    0.58
   0  -7   3    0.31    0.63
   0  -7   3    0.67    0.31
   0   7  -3    0.85    0.31
   0   7  -3    0.98    0.29
   0  -7   3    1.01    0.56
   0  -7   3    0.50    0.30
   0  -7   3    0.27    0.55
   0  -7   3    0.29    0.63
   0   7  -3    0.73    0.57
   0  -7   2    0.24    0.30
   0   7  -2    0.19    0.28
   0   7  -2    0.71    0.31
   0  -7   2    0.09    0.29
   0  -7   2    0.36    0.32
   0  -7   2    0.16    0.63
   0   7  -2    0.51    0.32
   0   7  -2   -0.08    0.65
   0  -7   2    0.63    0.52
   0  -7   2    0.22    0.57
   0   7  -2    0.81    0.35
   0  -7   2   -0.29    0.57
   0   7  -2    0.52    0.38
   0   7  -2    0.32    0.58
   0  -7   2    0.09    0.30
   0  -7   2    0.35    0.32
   0   7  -1   11.66    1.26
   0   7  -1   11.33    0.66
   0  -7   1   10.45    1.07
   0  -7   1   11.81    0.65
   0  -7   1   13.15    0.71
   0  -7   1   12.87    0.70
   0  -7   1   12.54    1.30
   0   7  -1   11.29    0.69
   0   7  -1   12.36    0.67
   0   7  -1   11.13    0.93
   0   7  -1   13.16    1.25
   0  -7   1   11.87    0.71
   0  -7   1   12.11    0.67
   0  -7   1   11.30    1.20
   0   7  -1   10.40    0.81
   0  -7   1   11.84    1.20
   0  -7   0    0.41    0.55
   0   7   0   -0.31    0.61
   0  -7   0    0.44    0.36
   0  -7   0    0.76    0.32
   0  -7   0    0.34    0.34
   0  -7   0    0.42    0.64
   0  -7   0    0.28    0.31
   0   7   0    0.41    0.36
   0   7   0    0.22    0.27
   0  -7   0    0.16    0.57
   0   7   0    0.53    0.37
   0  -7   0    0.57    0.61
   0   7   0    0.39    0.31
   0   7   0    0.25    0.44
   0  -7   0    0.66    0.58
   0   7   0    0.74    0.65
   0  -7   0    0.29    0.45
   0  -7   0    0.35    0.35
   0  -7   0    0.78    0.33
   0  -7   0    0.53    0.34
   0  -7  -1   29.79    1.22
   0   7   1   30.37    1.21
   0   7   1   36.57    2.07
   0  -7  -1   29.07    1.16
   0  -7  -1   29.49    1.21
   0  -7  -1   30.28    1.85
   0   7   1   31.01    1.19
   0  -7  -1   30.56    1.22
   0  -7  -1   27.93    1.17
   0  -7  -1   28.61    1.21
   0  -7  -1   28.96    1.22
   0   7   1   28.37    1.12
   0   7   1   29.27    1.96
   0  -7  -1   28.72    1.59
   0   7   1   30.33    1.19
   0   7   1   25.23    1.60
   0   7   1   27.48    1.07
   0  -7  -1   29.04    1.73
   0  -7  -1   33.14    2.02
   0  -7  -1   29.52    1.82
   0  -7  -2    7.34    0.76
   0   7   2    9.22    1.20
   0   7   2    7.84    0.61
   0   7   2    7.81    0.55
   0   7   2    8.59    0.63
   0  -7  -2    8.03    0.64
   0  -7  -2    7.74    0.62
   0  -7  -2    8.08    0.58
   0  -7  -2    7.35    0.62
   0  -7  -2    7.76    0.60
   0  -7  -2    8.03    0.62
   0   7   2    8.53    0.62
   0  -7  -2    8.20    0.60
   0   7   2    8.10    0.58
   0   7   2    7.69    0.88
   0  -7  -2    8.00    1.07
   0   7   2    9.32    1.04
   0   7   2    7.68    0.62
   0  -7  -2    6.36    0.96
   0  -7  -2    8.34    0.93
   0  -7  -2    8.13    0.64
   0   7   2    8.16    0.55
   0   7   3  414.20   12.01
   0  -7  -3  397.89   10.50
   0  -7  -3  386.04   10.47
   0  -7  -3  382.54   10.32
   0  -7  -3  398.48   11.73
   0   7   3  390.44   10.32
   0   7   3  385.71   10.39
   0   7   3  395.08   11.49
   0  -7  -3  396.48   10.42
   0   7   3  376.75   10.32
   0  -7  -3  391.14   10.44
   0   7   3  380.29   10.36
   0   7   3  396.27   10.38
   0   7   3  398.62   10.45
   0   7   3  370.38   11.13
   0  -7  -3  370.95   11.05
   0  -7  -3  396.17   10.48
   0  -7  -3  396.32   10.44
   0   7   3  378.17   10.29
   0  -7  -3  389.33   10.48
   0  -7  -3  386.13   10.45
   0   7   4    9.77    1.19
   0  -7  -4    8.32    0.57
   0  -7  -4    8.72    1.34
   0   7   4    8.56    1.08
   0   7   4    8.48    0.69
   0   7   4    9.12    0.65
   0  -7  -4    9.87    0.70
   0  -7  -4    9.94    0.73
   0   7   4    8.72    0.64
   0   7   4    9.84    0.72
   0   7   4    9.02    0.69
   0   7   4    8.02    1.04
   0  -7  -4    9.21    0.69
   0  -7  -4    9.03    0.71
   0  -7  -4    8.12    0.70
   0  -7  -4   10.07    0.75
   0   7   4    9.24    0.69
   0  -7  -4    9.81    0.71
   0   7   4   10.53    0.68
   0  -7  -5   15.66    1.73
   0  -7  -5   15.36    0.80
   0  -7  -5   14.94    0.96
   0   7   5   14.35    1.51
   0   7   5   16.45    0.93
   0   7   5   16.00    0.89
   0   7   5   15.63    1.34
   0  -7  -5   16.51    0.93
   0  -7  -5   17.03    0.95
   0   7   5   14.42    0.82
   0   7   5   17.48    0.96
   0   7   5   15.57    0.89
   0   7   5   13.66    1.37
   0  -7  -5   16.85    0.93
   0  -7  -5   16.67    0.96
   0   7   5   15.24    0.91
   0   7   5   14.87    0.87
   0  -7  -5   15.97    0.95
   0  -7  -6   43.09    2.86
   0  -7  -6   39.70    1.50
   0  -7  -6   41.03    1.74
   0   7   6   40.67    1.66
   0   7   6   41.12    2.53
   0   7   6   42.82    1.64
   0   7   6   39.64    2.34
   0  -7  -6   43.85    1.70
   0  -7  -6   40.67    1.70
   0   7   6   41.74    1.65
   0   7   6   43.89    1.68
   0   7   6   39.52    2.36
   0  -7  -6   41.04    1.70
   0  -7  -6   40.81    1.65
   0   7   6   41.88    1.67
   0  -7  -6   41.81    1.69
   0   7   6   45.34    1.65
   0   7   7   19.65    1.09
   0  -7  -7   16.95    1.92
   0  -7  -7   18.23    1.15
   0   7   7   20.53    1.11
   0   7   7   22.28    1.92
   0   7   7   20.20    1.08
   0   7   7   19.12    1.07
   0   7   7   18.91    1.65
   0  -7  -7   19.14    1.08
   0  -7  -7   18.81    1.10
   0   7   7   19.31    1.06
   0   7   7   19.52    1.05
   0   7   7   17.20    1.66
   0   7   7   19.91    1.97
   0  -7  -7   19.73    1.12
   0  -7  -7   19.30    1.06
   0   7   7   20.55    1.08
   0  -7  -7   19.38    1.10
   0   7   8   63.02    2.35
   0  -7  -8   63.48    3.74
   0   7   8   70.03    2.39
   0   7   8   71.22    2.43
   0   7   8   57.83    3.07
   0  -7  -8   67.97    2.43
   0   7   8   69.93    2.41
   0   7   8   69.65    3.57
   0  -7  -8   69.42    2.48
   0   7   8   66.58    2.39
   0   7   8   69.42    2.39
   0   7   8   61.58    2.17
   0   7   8   67.41    3.41
   0   7   8   72.87    3.88
   0  -7  -8   72.17    2.57
   0  -7  -8   69.86    2.40
   0  -7  -8   67.84    2.46
   0  -7  -8   68.56    2.45
   0   7   8   68.47    2.38
   0   7   9    0.75    0.49
   0  -7  -9    0.97    0.49
   0   7   9    1.10    0.49
   0   7   9    1.15    0.93
   0   7   9    1.64    0.55
   0  -7  -9    0.73    0.48
   0   7   9    0.58    0.46
   0   7   9    0.65    0.49
   0   7   9    0.31    0.80
   0   7   9    1.54    0.49
   0   7   9   -0.13    0.83
   0  -7  -9    0.66    0.54
   0  -7  -9    1.32    0.50
   0  -7  -9    1.14    0.46
   0  -7  -9    0.60    0.47
   0   7   9    2.55    0.61
   0   7  10   26.61    2.21
   0   7  10   26.33    1.28
   0  -7 -10   24.97    1.34
   0   7  10   25.38    1.23
   0   7  10   26.99    2.13
   0   7  10   26.67    1.29
   0  -7 -10   27.39    1.42
   0  -7 -10   25.74    1.31
   0   7  10   27.86    1.33
   0   7  10   28.85    1.34
   0  -7 -10   26.67    1.32
   0  -7 -10   26.43    1.26
   0  -7 -10   26.31    1.33
   0   7  11   13.37    0.88
   0   7  11   14.76    1.70
   0  -7 -11   14.89    1.03
   0   7  11   15.48    0.93
   0  -7 -11   15.30    1.03
   0  -7 -11   14.33    0.97
   0   7  11   14.76    0.97
   0   7  11   14.85    0.87
   0   7  11   16.16    0.99
   0  -7 -11   14.87    0.95
   0  -7 -11   14.25    0.95
   0   7  12    5.61    0.68
   0  -7 -12    5.80    0.69
   0   7  12    6.36    1.20
   0   7  12    5.80    0.60
   0  -7 -12    5.79    0.71
   0   7  12    5.26    0.54
   0   7  12    7.08    0.69
   0  -7 -12    6.09    0.66
   0   7  12    5.45    0.64
   0   7  12    7.27    0.69
   0  -7 -12    5.86    0.61
   0   7  12    6.67    0.70
   0   7  13   -0.02    0.48
   0   7  13    0.28    0.78
   0  -7 -13   -0.03    0.45
   0  -7 -13    0.42    0.44
   0   7  13    0.18    0.45
   0   7  13    0.21    0.34
   0   7  13    0.10    0.42
   0   7  13    0.18    0.39
   0   7  13    0.38    0.36
   0  -7 -13    0.35    0.42
   0   7  14    2.78    0.45
   0  -7 -14    1.85    0.45
   0   7  14    1.28    0.45
   0   7  14    2.04    0.34
   0   7  14    1.96    0.43
   0  -7 -14    2.60    0.48
   0   7  15    0.93    0.32
   0  -7 -15    1.05    0.35
   0   7  15    1.10    0.36
   0   7  15   -0.13    0.36
   0   8 -22    2.54    0.34
   0   8 -21    0.05    0.36
   0   8 -21    0.20    0.37
   0   8 -21    0.59    0.34
   0   8 -21    0.40    0.27
   0   8 -20    1.19    0.50
   0   8 -20    2.46    0.50
   0   8 -20    2.12    0.41
   0   8 -20    2.10    0.45
   0   8 -19    2.64    0.50
   0   8 -19    2.45    0.55
   0   8 -19    3.17    0.56
   0  -8  19    1.92    0.74
   0   8 -19    3.01    0.55
   0   8 -18    0.54    0.54
   0   8 -18    1.86    0.58
   0   8 -18    1.58    0.51
   0   8 -18    1.06    0.56
   0  -8  18    1.20    0.78
   0  -8  17    0.54    0.70
   0  -8  17    1.05    0.68
   0   8 -17    1.47    0.57
   0   8 -17    1.14    0.58
   0   8 -17    1.28    0.56
   0   8 -17    1.01    0.53
   0   8 -17    0.95    0.50
   0   8 -17    2.03    0.45
   0   8 -16    2.91    0.62
   0   8 -16    3.39    0.66
   0  -8  16    3.14    1.12
   0  -8  16    2.40    0.85
   0   8 -16    3.43    0.52
   0   8 -16    3.44    0.62
   0  -8  16    2.60    0.94
   0  -8  16    3.67    0.98
   0   8 -16    2.75    0.63
   0   8 -16    3.15    0.66
   0   8 -16    3.98    0.58
   0   8 -16    3.86    0.48
   0   8 -16    3.78    0.69
   0   8 -15   21.18    1.10
   0   8 -15   26.37    1.34
   0  -8  15   17.82    1.84
   0  -8  15   21.32    2.07
   0  -8  15   19.52    2.08
   0  -8  15   22.22    1.87
   0   8 -15   23.03    1.13
   0   8 -15   24.00    1.25
   0  -8  15   18.27    1.86
   0   8 -15   22.73    1.29
   0   8 -15   22.55    2.08
   0   8 -15   21.24    1.22
   0   8 -15   24.89    1.19
   0  -8  15   22.38    2.28
   0   8 -15   23.33    1.25
   0   8 -15   22.69    1.28
   0   8 -14   29.94    1.37
   0   8 -14   32.68    1.52
   0   8 -14   30.71    1.47
   0   8 -14   31.97    1.54
   0   8 -14   32.91    2.45
   0  -8  14   27.54    2.30
   0  -8  14   26.45    2.07
   0  -8  14   27.52    2.29
   0  -8  14   32.72    2.60
   0  -8  14   24.83    2.02
   0   8 -14   31.57    1.47
   0   8 -14   31.26    1.34
   0   8 -14   31.53    1.29
   0   8 -14   34.57    1.45
   0   8 -14   31.74    1.46
   0  -8  14   32.08    2.66
   0   8 -14   31.14    1.48
   0   8 -13  230.60    6.34
   0   8 -13  209.12    6.33
   0   8 -13  226.16    7.79
   0   8 -13  210.92    6.24
   0  -8  13  218.98    7.87
   0   8 -13  217.99    6.10
   0  -8  13  227.52    7.64
   0  -8  13  207.79    7.21
   0  -8  13  212.17    8.01
   0  -8  13  210.81    7.34
   0   8 -13  212.53    6.25
   0   8 -13  212.17    6.16
   0   8 -13  215.90    6.22
   0   8 -13  223.42    6.28
   0  -8  13  221.58    8.28
   0  -8  12   39.78    2.55
   0  -8  12   42.21    2.76
   0  -8  12   50.64    3.15
   0   8 -12   43.11    1.71
   0   8 -12   44.58    1.74
   0   8 -12   41.26    1.66
   0  -8  12   40.96    2.43
   0  -8  12   43.02    2.41
   0  -8  12   46.57    2.76
   0  -8  12   47.92    2.98
   0  -8  12   41.05    2.43
   0   8 -12   37.53    2.37
   0   8 -12   44.91    1.65
   0   8 -12   41.04    1.77
   0   8 -12   42.26    1.60
   0   8 -12   41.99    1.83
   0   8 -12   42.77    2.65
   0   8 -11    3.26    0.47
   0  -8  11    4.14    1.07
   0   8 -11    2.52    0.93
   0   8 -11    3.02    0.61
   0   8 -11    3.32    0.47
   0   8 -11    4.53    0.96
   0  -8  11    2.66    1.01
   0  -8  11    3.31    0.90
   0   8 -11    3.56    0.53
   0  -8  11    2.32    1.04
   0   8 -11    3.17    0.53
   0  -8  11    1.53    0.70
   0  -8  11    3.17    0.90
   0  -8  11    2.10    1.02
   0  -8  11    4.20    0.90
   0   8 -10   39.63    1.51
   0   8 -10   36.98    1.46
   0  -8  10   37.65    2.56
   0   8 -10   39.89    1.67
   0   8 -10   37.08    2.28
   0   8 -10   38.97    1.50
   0   8 -10   39.39    2.45
   0   8 -10   41.63    1.48
   0  -8  10   39.43    2.63
   0   8 -10   38.20    1.53
   0  -8  10   41.74    2.77
   0   8 -10   42.52    1.58
   0  -8  10   41.68    2.40
   0  -8  10   41.25    2.31
   0  -8  10   43.07    2.52
   0  -8  10   43.84    2.48
   0  -8   9   27.49    1.88
   0  -8   9   26.60    2.11
   0  -8   9   30.04    2.30
   0   8  -9   27.43    1.21
   0  -8   9   33.34    2.40
   0  -8   9   30.76    2.09
   0   8  -9   29.90    1.25
   0   8  -9   26.78    1.20
   0  -8   9   29.59    2.17
   0   8  -9   32.15    1.19
   0   8  -9   27.90    1.82
   0   8  -9   32.19    1.38
   0   8  -9   31.32    1.24
   0  -8   9   29.10    1.96
   0  -8   9   32.13    2.12
   0  -8   9   30.61    2.20
   0   8  -8   42.52    1.63
   0   8  -8   39.64    2.10
   0   8  -8   40.17    1.61
   0  -8   8   43.43    2.69
   0   8  -8   40.46    1.54
   0  -8   8   40.02    2.23
   0  -8   8   42.14    2.57
   0   8  -8   41.04    1.56
   0   8  -8   42.71    1.56
   0  -8   8   41.78    2.53
   0   8  -8   41.38    1.62
   0   8  -8   41.23    1.62
   0   8  -8   39.47    1.51
   0  -8   8   42.02    2.45
   0  -8   8   43.18    2.42
   0  -8   8   43.33    2.52
   0  -8   8   45.39    2.49
   0  -8   7    0.76    0.60
   0  -8   7    1.26    0.87
   0  -8   7    0.45    0.60
   0  -8   7   -0.19    0.64
   0   8  -7    0.66    0.72
   0   8  -7    0.50    0.32
   0   8  -7    0.55    0.37
   0  -8   7   -0.48    0.47
   0   8  -7   -0.07    0.37
   0   8  -7    0.36    0.39
   0   8  -7    0.27    0.36
   0   8  -7    0.11    0.38
   0   8  -7    0.16    0.42
   0  -8   7    0.09    0.69
   0  -8   7    0.17    0.67
   0  -8   7    0.28    0.66
   0  -8   6   44.83    2.47
   0  -8   6   43.97    2.52
   0  -8   6   43.94    2.49
   0   8  -6   42.11    1.58
   0   8  -6   39.88    1.57
   0  -8   6   47.79    2.72
   0   8  -6   49.90    2.67
   0  -8   6   43.26    1.51
   0  -8   6   44.21    2.37
   0   8  -6   39.74    1.46
   0   8  -6   40.91    1.59
   0   8  -6   38.72    1.57
   0   8  -6   41.08    1.55
   0  -8   6   40.26    2.11
   0  -8   6   46.22    2.62
   0   8  -6   41.19    1.57
   0   8  -6   42.19    1.58
   0  -8   6   40.86    1.54
   0  -8   6   43.56    2.46
   0  -8   5    5.33    0.89
   0  -8   5    5.11    1.05
   0  -8   5    4.11    0.93
   0   8  -5    4.31    0.52
   0  -8   5    5.68    0.48
   0   8  -5    4.87    0.53
   0   8  -5    4.32    0.47
   0   8  -5    4.71    0.55
   0  -8   5    4.89    1.01
   0  -8   5    5.37    1.00
   0  -8   5    5.63    0.98
   0  -8   5    5.80    0.53
   0   8  -5    4.57    0.48
   0   8  -4    2.59    0.51
   0  -8   4    3.25    0.74
   0   8  -4    2.80    0.39
   0   8  -4    3.16    0.92
   0   8  -4    3.25    0.41
   0   8  -4    2.82    0.44
   0  -8   4    3.29    0.39
   0  -8   4    3.66    0.42
   0   8  -4    2.80    0.44
   0  -8   4    3.13    0.92
   0   8  -4    3.08    0.54
   0  -8   4    4.18    0.97
   0  -8   4    2.70    0.83
   0   8  -4    3.53    0.79
   0  -8   4    2.85    0.81
   0   8  -4    3.03    0.40
   0  -8   4    2.48    0.41
   0  -8   4    2.95    0.82
   0  -8   3   28.59    2.03
   0   8  -3   27.22    1.82
   0  -8   3   30.56    1.97
   0   8  -3   29.67    1.18
   0   8  -3   27.15    1.16
   0   8  -3   29.37    2.06
   0   8  -3   30.25    1.17
   0  -8   3   27.16    1.12
   0  -8   3   26.07    1.77
   0  -8   3   29.84    2.08
   0   8  -3   30.89    1.24
   0  -8   3   28.60    1.21
   0  -8   3   29.33    1.17
   0   8  -3   27.61    1.17
   0   8  -3   28.25    1.21
   0   8  -3   28.36    1.14
   0   8  -3   27.32    1.11
   0  -8   3   27.47    1.21
   0  -8   3   30.04    1.20
   0  -8   2   15.05    1.44
   0  -8   2   13.38    1.46
   0  -8   2   13.93    1.44
   0   8  -2   13.39    1.48
   0   8  -2   13.84    0.84
   0  -8   2   14.94    0.76
   0  -8   2   13.60    1.29
   0  -8   2   16.02    0.80
   0  -8   2   14.20    1.49
   0   8  -2   14.80    0.85
   0  -8   2   13.86    0.81
   0   8  -2   14.25    0.83
   0   8  -2   16.23    0.84
   0   8  -2   13.75    0.79
   0  -8   2   14.62    1.37
   0   8  -2   15.31    1.38
   0   8  -2   14.24    0.78
   0   8  -2   13.45    0.73
   0  -8   2   15.33    0.85
   0  -8   2   15.73    0.81
   0  -8   1   14.46    1.38
   0  -8   1   11.48    1.33
   0  -8   1   13.06    1.37
   0   8  -1   13.22    1.46
   0  -8   1   13.16    0.73
   0   8  -1   13.51    0.81
   0  -8   1   12.57    0.79
   0   8  -1   12.20    0.76
   0   8  -1   13.10    0.78
   0  -8   1   10.43    1.35
   0  -8   1   14.06    0.76
   0   8  -1   13.27    0.78
   0  -8   1   12.57    0.77
   0   8  -1   13.05    0.79
   0   8  -1   11.92    0.73
   0   8  -1   12.86    0.69
   0  -8   1   12.81    1.28
   0   8  -1   12.18    1.36
   0  -8   1   12.04    1.21
   0  -8   1   13.98    0.78
   0  -8   1   13.33    0.81
   0  -8   1   13.06    0.81
   0  -8   0   78.71    3.24
   0   8   0   83.47    3.66
   0  -8   0   77.92    2.48
   0   8   0   77.90    2.48
   0   8   0   81.19    2.56
   0  -8   0   80.29    2.59
   0  -8   0   78.58    2.56
   0  -8   0   77.97    2.52
   0  -8   0   81.38    3.80
   0   8   0   76.60    2.55
   0   8   0   78.60    2.53
   0   8   0   80.83    2.57
   0   8   0   74.98    2.41
   0   8   0   71.43    2.45
   0  -8   0   81.30    3.47
   0  -8   0   79.68    2.59
   0   8   0   81.31    2.54
   0  -8   0   80.28    2.59
   0  -8   0   78.87    2.59
   0  -8   0   84.10    3.51
   0  -8   0   76.98    3.64
   0  -8   0   79.56    3.55
   0  -8  -1   44.66    1.74
   0   8   1   46.69    1.71
   0  -8  -1   44.20    1.73
   0  -8  -1   45.49    2.51
   0   8   1   43.49    2.27
   0   8   1   47.71    1.72
   0  -8  -1   45.49    1.66
   0   8   1   42.09    1.58
   0  -8  -1   46.54    1.73
   0   8   1   45.06    1.70
   0   8   1   44.72    1.66
   0  -8  -1   47.41    1.70
   0   8   1   43.69    1.59
   0  -8  -1   47.50    2.58
   0  -8  -1   43.95    2.36
   0   8   1   47.65    2.72
   0  -8  -1   41.41    2.11
   0  -8  -1   46.93    1.72
   0  -8  -1   45.86    1.74
   0  -8  -1   45.37    1.74
   0  -8  -1   45.60    1.74
   0  -8  -2   86.69    2.86
   0  -8  -2   89.83    2.90
   0   8   2   88.34    2.84
   0  -8  -2   93.30    3.93
   0   8   2   85.26    2.81
   0   8   2   84.91    3.56
   0   8   2   86.86    3.87
   0   8   2   86.81    2.67
   0  -8  -2   92.39    2.81
   0  -8  -2   92.37    2.85
   0  -8  -2   87.05    2.85
   0   8   2   87.30    2.79
   0   8   2   85.96    2.75
   0   8   2   85.19    2.73
   0  -8  -2   86.15    3.53
   0  -8  -2   84.34    3.75
   0  -8  -2   88.04    2.87
   0  -8  -2   87.54    2.83
   0  -8  -2   85.76    2.84
   0  -8  -2   86.96    2.87
   0   8   2   89.94    4.08
   0   8   3    9.49    1.22
   0  -8  -3    9.10    0.64
   0   8   3    7.54    1.15
   0   8   3    8.61    0.65
   0  -8  -3    8.14    1.34
   0  -8  -3    9.96    0.73
   0  -8  -3    9.49    0.74
   0   8   3    9.79    0.71
   0   8   3    8.58    0.66
   0   8   3    8.45    0.67
   0   8   3   10.48    0.79
   0   8   3   10.93    1.50
   0  -8  -3    8.76    0.70
   0  -8  -3    9.28    0.75
   0  -8  -3   10.16    0.80
   0  -8  -3   10.54    0.77
   0  -8  -3   10.38    0.77
   0  -8  -3    9.12    0.78
   0   8   3    8.42    0.63
   0   8   4   11.38    1.37
   0  -8  -4   12.22    0.74
   0   8   4   13.95    1.43
   0  -8  -4   13.94    0.86
   0  -8  -4   13.23    1.67
   0   8   4   12.25    0.80
   0   8   4   13.96    0.83
   0  -8  -4   12.59    0.86
   0   8   4   14.26    0.86
   0   8   4   14.51    0.93
   0   8   4    9.63    1.57
   0  -8  -4   13.07    0.89
   0  -8  -4   12.70    0.84
   0   8   4   11.34    0.76
   0  -8  -4   13.16    0.93
   0   8   4   12.51    0.78
   0  -8  -4   14.04    0.92
   0   8   5   24.04    1.97
   0   8   5   25.38    1.27
   0  -8  -5   26.02    1.09
   0  -8  -5   25.00    1.32
   0  -8  -5   25.85    1.24
   0  -8  -5   28.27    2.33
   0   8   5   24.02    1.17
   0   8   5   22.76    1.12
   0  -8  -5   25.40    1.27
   0   8   5   24.85    1.20
   0   8   5   25.88    1.26
   0   8   5   24.28    2.19
   0  -8  -5   25.07    1.28
   0  -8  -5   24.90    1.23
   0   8   5   25.12    1.17
   0  -8  -5   27.01    1.30
   0  -8  -5   25.85    1.33
   0   8   5   26.48    1.29
   0  -8  -5   26.03    1.32
   0   8   5   25.71    1.16
   0  -8  -6   25.46    1.27
   0  -8  -6   28.82    2.44
   0  -8  -6   27.58    1.40
   0   8   6   25.94    1.24
   0  -8  -6   26.26    1.33
   0   8   6   25.70    1.26
   0   8   6   27.91    1.34
   0   8   6   24.00    1.27
   0   8   6   27.56    1.23
   0   8   6   26.10    1.31
   0   8   6   26.63    2.13
   0  -8  -6   26.99    1.32
   0   8   6   26.19    1.23
   0  -8  -6   24.94    1.25
   0  -8  -6   27.06    1.34
   0  -8  -7    6.63    0.68
   0  -8  -7    4.38    1.27
   0  -8  -7    6.60    0.72
   0   8   7    6.61    0.70
   0   8   7    7.09    0.73
   0   8   7    6.02    0.73
   0   8   7    6.94    0.67
   0  -8  -7    5.93    0.70
   0  -8  -7    6.93    0.67
   0   8   7    6.13    0.68
   0  -8  -7    5.82    0.76
   0   8   7    7.44    1.32
   0   8   7    5.37    0.70
   0   8   7    6.50    0.70
   0  -8  -7    6.27    0.70
   0   8   8   13.32    1.61
   0   8   8   15.26    0.98
   0  -8  -8   14.65    0.97
   0   8   8   13.74    0.93
   0   8   8   14.52    0.96
   0   8   8   14.89    1.83
   0   8   8   14.37    0.92
   0   8   8   15.54    0.98
   0  -8  -8   15.40    1.06
   0  -8  -8   16.17    0.98
   0   8   8   14.39    0.96
   0  -8  -8   16.03    1.01
   0   8   8   14.36    0.93
   0  -8  -8   14.10    0.92
   0  -8  -8   13.20    0.95
   0  -8  -9    0.08    0.51
   0   8   9    0.12    0.45
   0   8   9    0.25    0.48
   0   8   9   -0.12    0.47
   0   8   9    1.03    0.47
   0   8   9    0.22    0.82
   0   8   9    0.31    0.45
   0  -8  -9    0.19    0.43
   0   8   9    0.12    0.48
   0   8   9    0.20    0.55
   0  -8  -9    1.00    0.47
   0  -8  -9    0.48    0.48
   0  -8  -9   -0.20    0.46
   0  -8  -9    0.53    0.40
   0   8  10   22.75    2.01
   0   8  10   26.32    1.26
   0   8  10   26.97    1.24
   0   8  10   29.56    1.29
   0  -8 -10   27.25    1.36
   0  -8 -10   27.38    1.30
   0   8  10   26.10    1.24
   0  -8 -10   24.67    1.25
   0   8  10   26.32    1.23
   0  -8 -10   27.06    1.29
   0   8  10   27.70    1.29
   0   8  10   26.48    1.23
   0  -8 -11    0.16    0.48
   0   8  11    0.48    0.76
   0   8  11    0.59    0.41
   0   8  11   -0.10    0.39
   0   8  11   -0.15    0.40
   0   8  11    0.40    0.37
   0  -8 -11    0.21    0.38
   0   8  11   -0.59    0.53
   0  -8 -11    0.48    0.48
   0  -8 -11    0.11    0.40
   0   8  12   -0.58    0.45
   0  -8 -12    1.41    0.45
   0  -8 -12    1.31    0.47
   0   8  12    0.08    0.70
   0  -8 -12    0.80    0.40
   0   8  12    1.10    0.39
   0   8  12    1.29    0.41
   0   8  12    1.18    0.38
   0  -8 -13    9.68    0.62
   0   8  13   11.98    0.71
   0  -8 -13   10.19    0.70
   0   8  13   12.73    0.68
   0   8  13   11.30    0.61
   0  -8 -14   13.92    0.68
   0  -8 -14   11.59    0.54
   0   9 -21   21.07    0.88
   0   9 -21   21.45    0.79
   0   9 -21   21.10    0.90
   0   9 -20    1.66    0.38
   0   9 -20    1.57    0.43
   0   9 -20    2.05    0.41
   0   9 -19    2.53    0.48
   0   9 -19    1.64    0.48
   0   9 -19    1.88    0.47
   0   9 -18   -0.12    0.45
   0   9 -18   -0.28    0.45
   0   9 -18   -0.06    0.45
   0   9 -18    0.28    0.47
   0  -9  18    0.56    0.67
   0   9 -18    0.69    0.46
   0  -9  18    0.50    0.61
   0   9 -18   -0.07    0.40
   0   9 -17    2.29    0.52
   0   9 -17    1.12    0.50
   0   9 -17    2.32    0.57
   0   9 -17    1.79    0.55
   0   9 -17    2.15    0.55
   0  -9  17    1.37    0.76
   0   9 -17    1.81    0.58
   0  -9  17    2.53    0.82
   0  -9  17    1.71    0.96
   0   9 -16   34.81    1.43
   0   9 -16   34.56    1.53
   0   9 -16   33.08    1.47
   0   9 -16   34.88    1.60
   0   9 -16   36.01    1.58
   0   9 -16   35.46    1.59
   0   9 -16   32.52    1.39
   0   9 -16   36.84    1.53
   0  -9  16   30.76    2.24
   0  -9  16   28.55    2.26
   0  -9  16   30.26    2.38
   0   9 -15    2.30    0.49
   0   9 -15    2.13    0.61
   0   9 -15    2.50    0.66
   0   9 -15    1.69    0.43
   0   9 -15    2.70    0.59
   0   9 -15    2.00    0.52
   0   9 -15    2.02    0.58
   0  -9  15    2.12    1.05
   0   9 -15    2.36    0.61
   0   9 -15    2.38    0.47
   0  -9  15    2.19    0.85
   0  -9  15    1.55    0.84
   0  -9  15    1.51    0.94
   0  -9  14  203.44    7.75
   0   9 -14  195.00    5.64
   0   9 -14  197.25    5.70
   0   9 -14  196.53    5.74
   0   9 -14  187.52    7.06
   0   9 -14  189.50    5.80
   0   9 -14  206.75    5.80
   0   9 -14  196.27    5.56
   0  -9  14  195.05    7.01
   0   9 -14  203.06    5.63
   0  -9  14  191.62    7.46
   0   9 -14  189.16    5.52
   0   9 -14  189.58    5.70
   0  -9  14  197.28    7.38
   0  -9  14  182.58    6.92
   0  -9  14  189.82    7.30
   0  -9  14  188.15    7.20
   0   9 -13    3.97    0.64
   0  -9  13    4.41    0.98
   0  -9  13    4.10    1.08
   0   9 -13    3.93    0.55
   0   9 -13    3.61    0.57
   0  -9  13    2.88    1.08
   0   9 -13    3.51    0.64
   0  -9  13    3.80    1.08
   0   9 -13    3.84    0.99
   0   9 -13    3.63    0.71
   0   9 -13    3.37    0.64
   0   9 -13    2.76    0.57
   0   9 -13    3.78    0.61
   0  -9  13    3.58    1.08
   0  -9  13    2.12    0.82
   0  -9  13    4.93    1.13
   0   9 -12   95.50    4.30
   0   9 -12  102.95    3.50
   0  -9  12  109.97    4.93
   0   9 -12   99.33    4.39
   0   9 -12  109.31    3.41
   0  -9  12   98.16    4.35
   0   9 -12  106.51    3.31
   0  -9  12  113.71    5.19
   0   9 -12  108.75    3.32
   0   9 -12  107.06    3.32
   0   9 -12   98.90    3.18
   0  -9  12  109.09    4.91
   0   9 -12   98.54    3.37
   0  -9  12  102.68    4.63
   0   9 -12  100.82    3.25
   0  -9  12  110.03    4.55
   0  -9  12  110.18    4.76
   0   9 -11  395.75   10.67
   0   9 -11  374.49   10.58
   0  -9  11  419.41   12.75
   0  -9  11  390.33   11.95
   0  -9  11  403.92   12.34
   0  -9  11  396.88   12.17
   0  -9  11  419.14   12.66
   0  -9  11  408.67   12.45
   0   9 -11  392.82   12.26
   0   9 -11  420.48   10.81
   0   9 -11  396.04   10.59
   0  -9  11  433.29   12.92
   0  -9  11  399.25   12.07
   0  -9  11  417.28   13.03
   0   9 -11  383.83   10.66
   0   9 -11  359.83   11.76
   0  -9  10   56.22    3.40
   0   9 -10   55.32    2.03
   0   9 -10   55.41    1.99
   0  -9  10   57.96    3.26
   0  -9  10   56.15    3.24
   0  -9  10   58.48    3.18
   0  -9  10   55.59    3.05
   0  -9  10   56.92    3.00
   0   9 -10   58.90    2.04
   0   9 -10   53.45    3.10
   0   9 -10   56.17    1.88
   0   9 -10   59.80    2.08
   0  -9  10   54.83    3.34
   0  -9  10   56.08    2.88
   0  -9  10   60.59    3.19
   0   9 -10   51.36    2.78
   0   9 -10   56.57    2.15
   0  -9   9   15.66    1.82
   0   9  -9   13.72    0.86
   0   9  -9   13.43    1.55
   0  -9   9   12.28    1.30
   0   9  -9   15.28    0.90
   0   9  -9   14.11    0.85
   0  -9   9   13.28   16.34
   0  -9   9   14.49    0.90
   0  -9   9   16.07    1.68
   0  -9   9   12.85    1.61
   0  -9   9   16.59    1.65
   0  -9   9   16.02    1.67
   0   9  -9   14.16    0.90
   0   9  -9   15.03    0.99
   0  -9   9   13.00    1.48
   0  -9   8   11.26    0.72
   0  -9   8   12.11    1.51
   0   9  -8   11.12    0.81
   0   9  -8   11.08    0.79
   0  -9   8   11.58    0.79
   0  -9   8    8.51    1.34
   0  -9   8   12.48    1.50
   0  -9   8   11.45    1.52
   0  -9   8   10.57    1.32
   0  -9   8   11.06    1.54
   0   9  -8   10.31    0.71
   0   9  -8   11.65    0.96
   0   9  -7   27.08    1.28
   0   9  -7   25.95    1.27
   0   9  -7   27.68    1.14
   0  -9   7   28.55    2.17
   0  -9   7   27.60    2.28
   0  -9   7   29.82    2.14
   0   9  -7   28.79    1.32
   0  -9   7   30.58    2.08
   0  -9   7   28.81    2.23
   0   9  -7   27.07    1.28
   0  -9   7   28.37    1.18
   0  -9   7   29.53    2.15
   0  -9   7   27.21    1.24
   0  -9   6   18.66    0.90
   0   9  -6   16.58    0.96
   0  -9   6   18.11    1.80
   0   9  -6   18.89    1.03
   0   9  -6   17.65    0.99
   0  -9   6   19.39    0.95
   0  -9   6   16.61    1.76
   0   9  -6   18.56    0.91
   0   9  -6   17.01    0.99
   0   9  -6   17.83    1.02
   0  -9   6   16.98    1.55
   0  -9   6   18.51    1.79
   0  -9   6   17.71    1.84
   0  -9   6   16.83    1.75
   0  -9   6   18.29    0.96
   0  -9   6   18.94    1.70
   0  -9   5   25.51    2.08
   0  -9   5   28.49    2.22
   0  -9   5   30.33    2.26
   0   9  -5   26.64    1.18
   0  -9   5   28.11    2.24
   0   9  -5   26.66    1.25
   0  -9   5   28.21    1.18
   0  -9   5   30.65    2.28
   0   9  -5   29.61    1.31
   0  -9   5   29.89    1.24
   0   9  -5   29.29    1.23
   0   9  -5   26.82    1.27
   0   9  -5   30.39    1.25
   0  -9   5   28.18    1.97
   0  -9   5   29.32    1.26
   0  -9   5   28.11    2.08
   0  -9   4    3.82    0.87
   0   9  -4    4.78    0.50
   0   9  -4    4.57    0.53
   0  -9   4    6.05    0.53
   0   9  -4    4.87    0.52
   0   9  -4    4.43    0.60
   0  -9   4    4.36    1.12
   0  -9   4    5.86    0.60
   0  -9   4    5.78    0.54
   0   9  -4    4.75    0.54
   0   9  -4    4.21    0.54
   0  -9   4    5.38    1.16
   0  -9   4    4.91    1.12
   0  -9   4    3.89    1.18
   0  -9   4    6.14    1.15
   0  -9   4    4.76    0.54
   0  -9   4    5.98    0.60
   0  -9   3   12.07    1.47
   0   9  -3   10.62    1.31
   0  -9   3   10.43    0.70
   0   9  -3   10.96    0.72
   0   9  -3   11.93    0.76
   0  -9   3   11.46    0.74
   0   9  -3   11.09    0.79
   0  -9   3   11.58    1.51
   0  -9   3   11.88    0.80
   0   9  -3   10.99    0.77
   0   9  -3   11.16    0.72
   0  -9   3   14.37    1.68
   0  -9   3   13.32    1.52
   0  -9   3   10.95    1.49
   0  -9   3   14.25    1.42
   0   9  -3   10.08    0.75
   0  -9   3   12.22    0.77
   0  -9   3   12.63    0.84
   0   9  -2   14.76    0.92
   0  -9   2   13.89    0.88
   0  -9   2   13.41    0.79
   0   9  -2   15.36    0.90
   0   9  -2   13.94    0.84
   0   9  -2   16.16    0.89
   0  -9   2   13.80    1.64
   0  -9   2   15.25    0.85
   0  -9   2   15.87    0.91
   0   9  -2   15.15    0.91
   0   9  -2   15.81    0.92
   0   9  -2   13.37    0.86
   0  -9   2   14.07    1.55
   0  -9   2   16.07    1.68
   0  -9   2   13.68    1.43
   0   9  -2   15.94    1.72
   0  -9   2   15.06    1.45
   0  -9   2   14.31    0.91
   0  -9   2   15.29    0.92
   0  -9   2   14.02    0.84
   0  -9   1    7.48    0.68
   0   9  -1    6.78    0.65
   0   9  -1    6.75    0.63
   0  -9   1    7.99    0.62
   0   9  -1    7.61    0.66
   0  -9   1    6.77    1.27
   0  -9   1    7.17    0.62
   0  -9   1    8.17    0.69
   0   9  -1    7.21    0.68
   0   9  -1    8.43    0.70
   0   9  -1    7.92    0.68
   0  -9   1    7.63    1.24
   0  -9   1    7.43    1.32
   0  -9   1    7.47    1.06
   0   9  -1    5.95    1.15
   0  -9   1    6.40    1.05
   0  -9   1    7.51    0.69
   0  -9   1    6.88    0.68
   0  -9   1    6.47    0.68
   0  -9   0    1.03    0.45
   0  -9   0    1.43    0.48
   0   9   0    1.85    0.48
   0   9   0    1.17    0.42
   0  -9   0    1.59    0.44
   0   9   0    1.10    0.46
   0   9   0    0.43    0.77
   0  -9   0    1.21    0.42
   0   9   0    1.23    0.46
   0   9   0    1.23    0.44
   0  -9   0    1.27    0.47
   0   9   0    1.13    0.36
   0   9   0    0.66    0.45
   0  -9   0    1.36    0.73
   0  -9   0    1.42    0.95
   0   9   0   -0.11    0.78
   0  -9   0    1.68    0.77
   0  -9   0    1.08    0.45
   0  -9   0    1.04    0.45
   0  -9   0    1.04    0.45
   0  -9   0    1.33    0.48
   0  -9  -1   31.46    1.46
   0   9   1   32.63    1.42
   0  -9  -1   30.30    1.41
   0   9   1   30.62    1.29
   0  -9  -1   33.92    1.36
   0   9   1   30.24    1.37
   0   9   1   31.44    2.32
   0   9   1   32.44    1.37
   0   9   1   31.21    1.40
   0  -9  -1   31.62    1.42
   0  -9  -1   31.78    1.38
   0   9   1   29.71    1.39
   0   9   1   30.10    1.27
   0  -9  -1   29.93    2.04
   0  -9  -1   33.23    1.42
   0  -9  -1   30.14    1.42
   0  -9  -1   28.77    2.11
   0  -9  -1   31.72    1.46
   0  -9  -1   32.10    1.43
   0   9   1   30.41    2.36
   0   9   2   43.16    1.75
   0  -9  -2   43.19    1.68
   0  -9  -2   43.30    1.61
   0   9   2   38.66    2.59
   0  -9  -2   42.80    1.72
   0   9   2   41.99    1.65
   0   9   2   43.21    1.73
   0   9   2   44.24    1.64
   0   9   2   41.84    2.85
   0  -9  -2   44.43    1.78
   0  -9  -2   44.58    1.75
   0   9   2   42.56    1.74
   0  -9  -2   45.76    1.80
   0  -9  -2   41.27    1.77
   0  -9  -2   42.55    1.78
   0  -9  -2   43.09    1.76
   0   9   3   37.21    1.58
   0   9   3   29.67    2.10
   0  -9  -3   36.04    1.42
   0  -9  -3   39.12    1.56
   0  -9  -3   33.22    2.60
   0   9   3   37.55    2.45
   0   9   3   34.91    1.45
   0   9   3   37.98    1.54
   0  -9  -3   36.09    1.56
   0   9   3   35.93    1.49
   0   9   3   39.93    1.65
   0   9   3   35.52    2.65
   0  -9  -3   37.24    1.58
   0  -9  -3   39.50    1.66
   0  -9  -3   38.06    1.65
   0  -9  -3   36.27    1.64
   0  -9  -3   37.68    1.61
   0   9   4    4.48    0.97
   0  -9  -4    4.47    0.69
   0  -9  -4    3.51    0.58
   0   9   4    3.67    0.56
   0   9   4    3.51    0.55
   0   9   4    4.69    0.66
   0   9   4    2.55    1.04
   0  -9  -4    4.27    0.59
   0  -9  -4    4.60    0.66
   0  -9  -4    3.42    0.56
   0  -9  -4    4.65    1.25
   0  -9  -4    3.68    0.64
   0  -9  -4    4.60    0.70
   0   9   4    2.01    0.48
   0  -9  -4    3.78    0.60
   0   9   5  125.28    5.30
   0  -9  -5  149.22    4.51
   0  -9  -5  145.77    4.41
   0   9   5  139.00    4.24
   0   9   5  146.79    4.33
   0   9   5  151.10    4.44
   0   9   5  150.09    6.13
   0  -9  -5  147.40    4.37
   0  -9  -5  148.27    4.46
   0  -9  -5  138.26    4.32
   0  -9  -5  147.68    6.16
   0   9   5  141.31    4.39
   0  -9  -5  145.54    4.49
   0   9   5  139.92    4.20
   0  -9  -5  152.21    4.45
   0  -9  -5  149.96    4.51
   0   9   5  131.47    4.15
   0   9   6    1.29    0.80
   0   9   6    2.53    0.58
   0  -9  -6    1.87    0.59
   0  -9  -6    1.45    0.49
   0   9   6    1.95    0.53
   0   9   6    2.36    0.56
   0   9   6    2.51    1.05
   0   9   6    2.31    0.60
   0   9   6    2.14    0.46
   0  -9  -6    1.09    0.93
   0  -9  -6    1.72    0.48
   0  -9  -6    1.89    0.55
   0   9   6    0.67    0.48
   0  -9  -6    1.69    0.51
   0  -9  -6    2.40    0.56
   0  -9  -7    6.70    0.76
   0   9   7    6.01    0.70
   0   9   7    6.17    0.72
   0   9   7    3.39    0.97
   0  -9  -7    5.96    0.66
   0  -9  -7    6.37    0.65
   0   9   7    6.02    0.68
   0   9   7    5.78    0.69
   0  -9  -7    6.87    0.71
   0  -9  -7    6.36    0.63
   0  -9  -7    6.47    0.70
   0  -9  -8   14.76    1.00
   0   9   8   14.42    0.93
   0   9   8   12.39    1.43
   0   9   8   13.46    0.92
   0  -9  -8   15.08    0.92
   0  -9  -8   12.27    0.84
   0  -9  -8   11.87    0.86
   0  -9  -8   14.58    0.92
   0   9   8   13.12    0.89
   0   9   8   13.74    0.89
   0   9   9    1.45    0.45
   0   9   9    1.10    0.45
   0   9   9    0.76    0.46
   0  -9  -9    1.52    0.54
   0  -9  -9    1.11    0.43
   0   9   9    0.25    0.44
   0  -9  -9    1.72    0.45
   0  -9  -9    0.52    0.41
   0  -9 -10    3.90    0.59
   0  -9 -10    3.62    0.57
   0   9  10    3.87    0.50
   0   9  10    3.36    0.51
   0   9  10    3.30    0.51
   0   9  10    3.48    0.52
   0  -9 -10    3.61    0.45
   0  -9 -10    3.46    0.49
   0  -9 -10    3.85    0.50
   0   9  11    4.52    0.44
   0   9  11    5.10    0.52
   0  -9 -11    5.37    0.57
   0  -9 -11    4.16    0.52
   0   9  11    4.56    0.49
   0   9  11    5.01    0.54
   0  -9 -12    2.90    0.42
   0   9  12    2.19    0.37
   0  -9 -12    2.73    0.41
   0  -9 -12    3.07    0.46
   0  -9 -12    3.37    0.45
   0   9  12    3.06    0.41
   0   9  13    4.69    0.38
   0  -9 -13    4.68    0.41
   0  10 -20    1.65    0.34
   0  10 -20    1.71    0.36
   0  10 -20    1.59    0.35
   0  10 -19    0.42    0.38
   0  10 -19    0.31    0.41
   0  10 -19   -0.22    0.35
   0  10 -18    3.17    0.52
   0  10 -18    3.11    0.52
   0  10 -18    3.20    0.50
   0  10 -18    3.97    0.57
   0 -10  18    3.03    0.43
   0  10 -17    0.76    0.48
   0  10 -17    0.97    0.49
   0  10 -17    0.52    0.47
   0  10 -17    0.05    0.41
   0 -10  17    1.23    0.68
   0  10 -17    0.22    0.38
   0  10 -16    7.81    0.70
   0 -10  16    8.23    1.30
   0 -10  16    7.44    1.27
   0  10 -16    8.84    0.76
   0  10 -16    9.05    0.82
   0  10 -16    7.48    0.70
   0 -10  16    7.14    1.19
   0  10 -16    8.27    0.63
   0  10 -16    8.48    0.78
   0  10 -15   14.94    0.96
   0  10 -15   12.51    0.83
   0  10 -15   13.20    0.99
   0  10 -15   13.86    0.93
   0  10 -15   12.55    0.86
   0  10 -15   13.63    0.92
   0 -10  15   12.69    1.51
   0 -10  15   10.58    1.33
   0 -10  15   12.70    1.59
   0 -10  15   10.15    1.47
   0  10 -15   14.51    0.83
   0  10 -14    6.08    0.72
   0  10 -14    6.57    0.64
   0  10 -14    7.15    0.77
   0 -10  14    8.42    1.44
   0  10 -14    7.08    0.68
   0  10 -14    7.14    0.84
   0  10 -14    6.86    0.74
   0 -10  14    6.55    1.20
   0  10 -14    6.30    0.64
   0 -10  14    5.03    1.20
   0 -10  14    6.09    1.13
   0  10 -13    0.91    0.48
   0  10 -13    1.85    0.47
   0 -10  13    1.05    0.83
   0 -10  13    1.85    0.51
   0 -10  13    1.50    0.88
   0  10 -13    1.63    0.57
   0  10 -13    1.65    0.49
   0 -10  13    2.54    1.08
   0  10 -13    2.02    0.56
   0  10 -13    2.38    0.66
   0 -10  13    1.44    0.81
   0 -10  13    2.62    1.09
   0 -10  13    2.11    0.95
   0 -10  13    1.22    0.79
   0  10 -13    2.57    0.57
   0  10 -12    7.30    0.72
   0  10 -12    5.44    0.58
   0 -10  12    5.44    1.10
   0 -10  12    4.98    1.16
   0 -10  12    6.32    0.69
   0  10 -12    5.43    0.73
   0 -10  12    5.94    1.12
   0 -10  12    6.76    1.30
   0 -10  12    5.63    1.24
   0  10 -12    6.03    1.14
   0  10 -12    6.45    0.68
   0  10 -12    6.49    0.83
   0  10 -12    5.85    0.60
   0 -10  12    5.94    1.36
   0 -10  11  245.04    6.69
   0  10 -11  244.66    6.81
   0 -10  11  242.38    6.81
   0 -10  11  234.23    8.45
   0 -10  11  236.29    8.51
   0 -10  11  227.05    7.98
   0 -10  11  237.69    8.35
   0 -10  11  236.83    8.68
   0  10 -11  239.81    6.74
   0  10 -11  237.11    8.34
   0  10 -11  223.00    6.63
   0  10 -11  236.52    6.72
   0 -10  11  250.06    8.34
   0 -10  11  252.00    8.94
   0 -10  10   20.51    1.11
   0 -10  10   19.33    1.97
   0 -10  10   20.65    2.05
   0 -10  10   19.99    1.84
   0 -10  10   19.42    1.95
   0 -10  10   19.45    1.85
   0  10 -10   19.84    1.05
   0  10 -10   16.18    1.84
   0  10 -10   21.66    1.20
   0  10 -10   18.83    1.08
   0  10 -10   19.04    1.06
   0 -10  10   22.02    1.04
   0  10 -10   20.46    1.15
   0 -10  10   20.52    2.15
   0  10  -9  132.59    4.21
   0  10  -9  138.00    4.25
   0 -10   9  132.14    5.52
   0 -10   9  142.04    5.90
   0 -10   9  141.25    5.79
   0 -10   9  143.30    5.95
   0 -10   9  141.12    4.13
   0  10  -9  143.75    4.32
   0 -10   9  144.48    4.26
   0 -10   9  133.02    5.61
   0  10  -9  143.06    5.88
   0  10  -9  144.62    4.31
   0  10  -9  133.24    4.10
   0 -10   9  141.26    5.52
   0 -10   8   12.37    1.69
   0  10  -8   13.45    0.91
   0 -10   8   15.62    0.89
   0  10  -8   14.28    0.95
   0 -10   8   14.11    0.90
   0 -10   8   14.21    1.63
   0 -10   8   12.31    1.57
   0 -10   8   12.78    1.67
   0 -10   8   16.54    1.80
   0 -10   8   16.40    1.86
   0 -10   8   13.85    0.82
   0  10  -8   14.53    0.97
   0 -10   8   13.35    1.49
   0  10  -8   14.96    1.79
   0 -10   7    9.02    0.67
   0  10  -7    9.81    0.81
   0  10  -7    7.53    1.43
   0 -10   7    8.72    1.44
   0 -10   7    9.23    1.41
   0 -10   7    8.70    1.44
   0  10  -7    9.92    0.80
   0  10  -7    8.38    0.65
   0 -10   7    9.92    0.72
   0  10  -7    9.39    0.78
   0 -10   7    9.90    1.57
   0  10  -7    9.21    0.77
   0 -10   7    9.89    1.39
   0 -10   7    9.65    0.75
   0 -10   7    9.17    1.27
   0  10  -6    4.69    0.64
   0 -10   6    4.67    0.53
   0  10  -6    3.78    0.54
   0  10  -6    4.34    0.62
   0 -10   6    6.08    1.34
   0 -10   6    5.36    1.12
   0 -10   6    3.92    1.20
   0 -10   6    3.71    1.07
   0  10  -6    5.00    0.69
   0 -10   6    4.46    1.22
   0 -10   6    4.00    0.53
   0 -10   6    5.31    0.63
   0 -10   6    4.64    0.97
   0 -10   6    5.88    0.67
   0 -10   6    4.95    0.57
   0  10  -5    4.16    0.62
   0 -10   5    4.22    0.51
   0  10  -5    5.15    1.20
   0 -10   5    4.41    0.56
   0 -10   5    3.84    0.59
   0 -10   5    3.42    1.16
   0  10  -5    3.75    0.62
   0  10  -5    3.59    0.53
   0  10  -5    4.22    0.62
   0 -10   5    2.78    1.02
   0 -10   5    3.52    1.08
   0 -10   5    3.44    1.05
   0  10  -5    3.69    0.64
   0 -10   5    4.10    0.94
   0 -10   5    4.08    0.60
   0 -10   5    4.56    0.56
   0 -10   4    1.42    0.76
   0  10  -4    1.04    0.50
   0  10  -4    1.38    0.94
   0  10  -4    0.88    0.36
   0 -10   4    1.54    0.48
   0  10  -4    1.11    0.50
   0 -10   4    1.14    0.96
   0 -10   4    1.74    0.43
   0  10  -4    2.04    0.50
   0 -10   4    1.18    0.96
   0 -10   4    1.47    0.94
   0 -10   4    2.05    1.04
   0 -10   4    0.43    0.82
   0  10  -4    1.49    0.46
   0 -10   4    0.82    0.36
   0  10  -4    1.49    0.45
   0 -10   4    1.19    0.46
   0 -10   4    1.38    0.44
   0 -10   4    1.69    0.51
   0  10  -3   -0.25    0.81
   0  10  -3    0.67    0.39
   0 -10   3    0.10    0.57
   0 -10   3   -0.18    0.37
   0  10  -3    0.36    0.42
   0 -10   3    0.57    0.44
   0 -10   3   -0.38    0.91
   0 -10   3    0.20    0.37
   0  10  -3    0.23    0.45
   0  10  -3    0.20    0.44
   0  10  -3    0.12    0.41
   0 -10   3   -0.25    0.83
   0 -10   3   -0.36    0.80
   0 -10   3    0.80    0.83
   0 -10   3   -0.10    0.76
   0 -10   3    0.23    0.43
   0  10  -3    0.21    0.42
   0 -10   3    0.24    0.46
   0 -10   3   -0.17    0.45
   0 -10   3   -0.09    0.39
   0  10  -2   11.19    0.81
   0 -10   2   11.66    0.87
   0  10  -2   10.16    0.76
   0  10  -2   12.59    1.65
   0  10  -2   11.89    0.81
   0 -10   2   10.68    0.73
   0  10  -2   11.71    0.82
   0  10  -2   11.01    0.84
   0 -10   2   10.68    0.82
   0  10  -2   11.72    0.85
   0 -10   2    7.37    1.49
   0 -10   2   12.48    0.81
   0  10  -2   11.56    0.85
   0 -10   2    9.41    1.41
   0 -10   2   10.21    1.47
   0 -10   2   10.09    1.28
   0  10  -2   11.73    1.48
   0 -10   2   10.64    0.86
   0 -10   2   11.90    1.39
   0 -10   2   11.81    0.89
   0 -10   2   10.80    0.86
   0  10  -1    2.88    0.54
   0 -10   1    3.18    0.58
   0 -10   1    3.62    0.63
   0  10  -1    3.32    0.56
   0  10  -1    2.44    1.00
   0  10  -1    3.68    0.57
   0 -10   1    3.02    0.85
   0 -10   1    3.82    0.51
   0  10  -1    3.55    0.53
   0  10  -1    3.85    0.59
   0 -10   1    3.60    0.59
   0 -10   1    3.23    0.51
   0  10  -1    3.41    0.59
   0  10  -1    3.82    0.65
   0 -10   1    2.49    0.86
   0 -10   1    3.67    1.03
   0  10  -1    3.41    0.98
   0 -10   1    3.58    0.58
   0 -10   1    3.21    0.58
   0 -10   1    2.86    0.57
   0 -10   1    3.02    0.57
   0  10   0   10.94    0.83
   0 -10   0   10.33    0.85
   0 -10   0    9.78    0.82
   0  10   0   11.45    1.55
   0  10   0    9.72    0.85
   0 -10   0    9.31    0.72
   0  10   0    9.72    0.72
   0  10   0   10.36    0.81
   0  10   0    8.80    0.78
   0 -10   0    9.96    0.81
   0  10   0    9.72    0.78
   0 -10   0   11.33    0.80
   0  10   0    8.97    0.83
   0 -10   0   11.64    1.36
   0 -10   0   10.65    0.82
   0 -10   0   10.39    0.85
   0 -10   0    8.69    1.27
   0 -10   0   11.07    0.85
   0 -10   0   10.73    0.86
   0  10   0    7.62    1.47
   0  10   1   25.75    1.29
   0 -10  -1   27.53    1.24
   0 -10  -1   26.26    1.18
   0  10   1   30.36    2.31
   0  10   1   27.21    1.32
   0  10   1   27.84    1.28
   0 -10  -1   26.94    1.28
   0  10   1   27.70    1.37
   0  10   1   24.40    2.18
   0 -10  -1   25.01    1.32
   0 -10  -1   27.59    1.32
   0  10   1   26.64    1.32
   0 -10  -1   25.55    1.34
   0 -10  -1   27.17    1.38
   0 -10  -1   27.20    1.37
   0 -10  -1   28.41    1.35
   0  10   2   11.39    0.89
   0 -10  -2   10.95    0.71
   0 -10  -2   11.13    0.78
   0 -10  -2    9.98    1.61
   0  10   2   10.42    1.40
   0  10   2   10.24    0.77
   0 -10  -2   11.30    0.81
   0  10   2   10.62    0.83
   0  10   2   10.20    0.74
   0  10   2    9.54    1.50
   0 -10  -2   11.75    0.84
   0 -10  -2   10.50    0.86
   0 -10  -2    9.96    0.88
   0 -10  -2   11.31    0.88
   0  10   2   10.88    0.88
   0 -10  -2   11.67    0.89
   0  10   3   22.11    1.21
   0 -10  -3   24.06    1.29
   0  10   3   21.23    1.07
   0  10   3   17.60    2.03
   0 -10  -3   23.10    1.23
   0 -10  -3   23.18    1.19
   0  10   3   20.23    1.13
   0 -10  -3   23.74    1.18
   0 -10  -3   23.29    1.23
   0 -10  -3   21.56    1.10
   0 -10  -3   20.92    2.11
   0  10   3   24.18    1.24
   0 -10  -3   22.89    1.27
   0 -10  -4   14.05    1.82
   0 -10  -4   18.03    1.13
   0 -10  -4   21.90    1.21
   0 -10  -4   17.92    1.01
   0  10   4   18.81    1.13
   0  10   4   16.76    0.96
   0  10   4   16.81    0.98
   0 -10  -4   16.70    1.01
   0 -10  -4   19.41    1.17
   0 -10  -4   18.15    1.07
   0 -10  -4   18.56    1.10
   0 -10  -4   19.20    1.05
   0 -10  -5   38.74    1.71
   0 -10  -5   40.81    1.74
   0 -10  -5   38.12    1.54
   0  10   5   37.66    1.54
   0  10   5   36.98    1.64
   0  10   5   35.42    1.48
   0 -10  -5   40.06    1.62
   0 -10  -5   40.43    1.66
   0 -10  -5   41.13    1.74
   0 -10  -5   39.42    1.59
   0 -10  -5   40.55    1.68
   0 -10  -6   22.94    1.23
   0 -10  -6   23.76    1.26
   0  10   6   24.45    1.23
   0  10   6   24.38    1.23
   0 -10  -6   20.75    1.06
   0  10   6   22.26    1.13
   0  10   6   23.90    1.21
   0 -10  -6   21.50    1.12
   0 -10  -6   22.17    1.17
   0 -10  -6   21.59    1.09
   0 -10  -6   23.43    1.18
   0 -10  -7    9.96    0.81
   0  10   7   10.20    0.79
   0  10   7   10.55    0.78
   0 -10  -7    8.57    0.65
   0  10   7    9.99    0.79
   0  10   7   10.19    0.73
   0 -10  -7   11.17    0.77
   0 -10  -7    9.14    0.71
   0 -10  -7    9.53    0.76
   0 -10  -8    9.25    0.70
   0  10   8    9.33    0.72
   0  10   8    8.98    0.70
   0  10   8    8.55    0.65
   0 -10  -8    8.94    0.66
   0  10   8    9.46    0.73
   0 -10  -8    9.89    0.76
   0 -10  -9    0.54    0.41
   0  10   9   -0.39    0.36
   0  10   9    0.67    0.41
   0 -10  -9    0.36    0.41
   0 -10  -9    0.02    0.30
   0 -10 -10   17.61    0.85
   0  10  10   16.80    0.83
   0  10  10   16.55    0.79
   0 -10 -10   14.95    0.81
   0 -10 -11    4.62    0.42
   0  10  11    4.95    0.40
   0 -10 -11    5.29    0.46
   0  11 -20    0.07    0.24
   0  11 -20    0.26    0.25
   0  11 -19    2.43    0.39
   0  11 -19    2.32    0.33
   0  11 -19    2.55    0.39
   0  11 -18    2.21    0.45
   0  11 -18    1.89    0.36
   0  11 -18    2.55    0.44
   0  11 -17    2.40    0.50
   0  11 -17    2.47    0.51
   0  11 -17    1.07    0.35
   0 -11  17    1.64    0.36
   0  11 -17    1.46    0.44
   0  11 -16    5.14    0.65
   0  11 -16    6.22    0.62
   0  11 -16    4.60    0.56
   0  11 -16    4.60    0.50
   0 -11  16    4.45    0.49
   0 -11  15    4.29    0.52
   0  11 -15    5.03    0.63
   0  11 -15    3.99    0.53
   0  11 -15    3.87    0.56
   0  11 -15    4.74    0.58
   0  11 -15    4.59    0.67
   0 -11  15    3.71    1.03
   0 -11  15    2.69    0.93
   0 -11  15    3.96    0.92
   0  11 -15    3.70    0.49
   0  11 -14    7.58    0.70
   0  11 -14    8.84    0.69
   0 -11  14    5.70    1.03
   0 -11  14    6.63    1.28
   0 -11  14    7.57    1.26
   0 -11  14    5.71    1.21
   0  11 -14    7.88    0.73
   0  11 -14    8.66    0.85
   0 -11  14    6.48    0.62
   0  11 -14    7.49    0.68
   0  11 -13    0.98    0.54
   0  11 -13    1.40    0.48
   0 -11  13    1.83    0.73
   0  11 -13    1.49    0.55
   0  11 -13    0.89    0.46
   0 -11  13    1.01    0.93
   0 -11  13    1.15    0.90
   0 -11  13    0.71    0.72
   0 -11  13    0.83    0.42
   0 -11  12  232.93    6.46
   0  11 -12  220.58    6.49
   0 -11  12  221.77    7.73
   0  11 -12  216.19    6.36
   0 -11  12  213.44    8.20
   0 -11  12  220.37    8.12
   0 -11  12  209.68    7.83
   0  11 -12  237.93    6.51
   0 -11  12  237.17    6.39
   0  11 -11    5.48    0.60
   0 -11  11    5.82    0.61
   0 -11  11    4.37    1.16
   0  11 -11    6.20    0.69
   0  11 -11    6.25    0.61
   0 -11  11    5.81    1.09
   0 -11  11    6.87    1.28
   0 -11  11    5.40    1.29
   0 -11  11    7.46    0.67
   0  11 -11    7.88    0.76
   0 -11  10    8.74    0.74
   0 -11  10    7.95    1.33
   0 -11  10    6.98    1.34
   0 -11  10    8.30    1.41
   0 -11  10    8.25    1.42
   0  11 -10    7.12    1.34
   0 -11  10    8.22    1.24
   0  11 -10    8.22    0.80
   0 -11  10    9.12    1.53
   0 -11  10    7.76    0.66
   0  11 -10    7.08    0.69
   0  11 -10    7.90    0.76
   0 -11   9  108.50    3.40
   0 -11   9  102.58    4.93
   0  11  -9   99.55    3.33
   0  11  -9  108.66    3.40
   0 -11   9  106.00    3.27
   0 -11   9  105.74    4.88
   0 -11   9  110.78    5.03
   0 -11   9   98.60    4.88
   0  11  -9   99.32    4.83
   0 -11   9  104.72    3.33
   0 -11   9   98.20    4.63
   0  11  -9  104.99    3.38
   0 -11   9   98.88    4.39
   0  11  -8  163.27    4.96
   0 -11   8  166.04    4.95
   0  11  -8  160.51    4.96
   0 -11   8  162.58    4.83
   0 -11   8  172.23    6.79
   0 -11   8  164.26    6.61
   0 -11   8  147.67    6.45
   0  11  -8  163.12    6.64
   0  11  -8  172.69    4.96
   0 -11   8  163.70    4.89
   0 -11   8  171.36    5.02
   0  11  -8  170.77    5.01
   0 -11   8  167.83    6.16
   0 -11   7   69.50    3.85
   0 -11   7   68.47    2.42
   0  11  -7   64.77    2.43
   0  11  -7   62.12    2.40
   0 -11   7   69.73    2.32
   0 -11   7   69.28    2.38
   0 -11   7   68.38    2.47
   0 -11   7   65.81    3.73
   0 -11   7   62.47    3.67
   0 -11   7   58.26    3.60
   0  11  -7   63.49    3.74
   0  11  -7   67.27    2.38
   0 -11   7   66.25    3.34
   0  11  -7   70.54    2.46
   0 -11   6    8.23    0.69
   0 -11   6    8.97    0.78
   0 -11   6    6.74    1.40
   0  11  -6    7.75    0.78
   0  11  -6    6.76    0.65
   0 -11   6    7.57    1.39
   0 -11   6    8.13    1.34
   0 -11   6    7.52    1.19
   0  11  -6    7.13    0.71
   0  11  -6    8.94    0.79
   0 -11   6    6.77    0.70
   0 -11   6    8.00    0.78
   0  11  -5    4.52    0.65
   0  11  -5    3.60    0.56
   0 -11   5    3.35    0.89
   0 -11   5    4.19    1.22
   0 -11   5    3.78    0.57
   0  11  -5    4.55    0.67
   0 -11   5    4.10    0.55
   0  11  -5    3.35    0.53
   0  11  -5    3.76    0.66
   0 -11   5    3.19    1.11
   0 -11   5    3.86    1.02
   0  11  -5    4.29    1.19
   0 -11   5    4.65    0.65
   0 -11   5    3.17    0.63
   0 -11   5    3.78    0.57
   0 -11   5    4.26    0.66
   0 -11   4    6.41    0.72
   0  11  -4    5.66    0.68
   0  11  -4    4.66    1.23
   0 -11   4    5.72    0.66
   0 -11   4    5.69    1.35
   0  11  -4    5.21    0.69
   0 -11   4    6.12    0.62
   0  11  -4    5.65    0.65
   0 -11   4    3.69    1.15
   0 -11   4    5.65    1.29
   0 -11   4    6.13    1.14
   0  11  -4    5.27    0.62
   0 -11   4    5.96    0.71
   0 -11   4    6.52    0.74
   0 -11   4    5.61    0.65
   0 -11   4    5.90    0.71
   0  11  -3    6.44    1.29
   0  11  -3    4.20    0.53
   0  11  -3    4.86    0.68
   0 -11   3    5.16    0.58
   0  11  -3    5.28    0.72
   0 -11   3    5.11    0.64
   0  11  -3    4.88    0.65
   0 -11   3    4.41    1.15
   0 -11   3    3.64    1.02
   0 -11   3    4.93    0.65
   0 -11   3    4.83    0.64
   0  11  -3    4.64    0.58
   0 -11   3    5.38    0.67
   0  11  -3    4.94    0.60
   0  11  -3    5.22    0.62
   0 -11   3    4.89    0.65
   0 -11   3    5.57    0.71
   0  11  -2    3.08    0.54
   0  11  -2    2.95    0.52
   0  11  -2    2.55    0.56
   0  11  -2    2.69    0.57
   0 -11   2    2.99    0.99
   0 -11   2    2.59    0.55
   0 -11   2    2.94    0.58
   0  11  -2    3.48    1.05
   0  11  -2    2.24    0.53
   0 -11   2    2.26    0.47
   0 -11   2    2.65    0.54
   0 -11   2    2.47    0.56
   0  11  -2    3.03    0.56
   0 -11   2    3.35    0.61
   0 -11   2    2.38    0.57
   0  11  -1    1.46    0.46
   0  11  -1    0.85    0.42
   0  11  -1    1.13    0.94
   0 -11   1    0.74    0.42
   0  11  -1    1.04    0.49
   0 -11   1    0.61    0.47
   0  11  -1    0.97    0.51
   0  11  -1    1.17    0.52
   0 -11   1    1.02    0.75
   0 -11   1    0.68    0.46
   0 -11   1    1.91    0.49
   0  11  -1    1.00    0.49
   0 -11   1    1.40    0.53
   0 -11   1    1.38    0.50
   0 -11   1    1.16    0.54
   0 -11   1    0.74    0.49
   0  11   0    2.28    0.45
   0  11   0    1.92    0.51
   0 -11   0    2.68    0.51
   0  11   0    2.17    0.58
   0  11   0    2.60    0.59
   0  11   0    1.96    0.89
   0  11   0    2.56    0.58
   0 -11   0    2.33    0.61
   0 -11   0    1.92    0.53
   0  11   0    2.59    0.54
   0  11   0    2.33    0.52
   0  11   0    3.23    1.06
   0 -11   0    2.13    0.58
   0 -11   0    3.40    0.58
   0 -11   0    2.69    0.57
   0 -11   0    1.75    0.52
   0 -11  -1   14.96    1.81
   0  11   1   15.31    1.01
   0 -11  -1   15.20    1.02
   0 -11  -1   14.25    0.99
   0  11   1   13.74    0.97
   0  11   1   13.38    0.92
   0  11   1   15.37    0.97
   0 -11  -1   16.62    1.00
   0 -11  -1   15.18    0.92
   0  11   1   14.54    0.96
   0 -11  -1   14.62    0.99
   0 -11  -1   15.19    0.95
   0  11   2    3.19    0.58
   0 -11  -2    3.58    0.63
   0  11   2    3.45    0.61
   0 -11  -2    3.16    0.62
   0 -11  -2    3.26    0.58
   0  11   2    2.35    0.57
   0  11   2    2.16    0.50
   0 -11  -2    2.79    0.61
   0 -11  -2    2.95    0.56
   0 -11  -2    3.48    0.55
   0 -11  -2    3.03    0.58
   0 -11  -3   15.09    0.99
   0  11   3   14.12    0.96
   0 -11  -3   13.33    0.97
   0  11   3   12.06    0.83
   0 -11  -3   12.57    0.83
   0 -11  -3   14.77    0.98
   0 -11  -3   12.71    0.89
   0  11   3   13.32    0.91
   0  11   3   13.18    0.91
   0 -11  -3   13.97    0.87
   0 -11  -3   13.70    0.92
   0  11   4   10.88    0.81
   0 -11  -4    9.95    0.84
   0 -11  -4   11.10    0.85
   0  11   4    9.68    0.74
   0 -11  -4    9.20    0.70
   0  11   4    9.51    0.79
   0  11   4    9.81    0.80
   0 -11  -4   11.20    0.79
   0 -11  -4    9.85    0.82
   0 -11  -4   10.35    0.80
   0 -11  -4   10.48    0.73
   0 -11  -5   23.25    1.18
   0 -11  -5   24.12    1.19
   0  11   5   19.86    0.95
   0 -11  -5   20.74    1.02
   0  11   5   22.43    1.15
   0  11   5   22.61    1.14
   0 -11  -5   22.82    1.17
   0 -11  -5   20.54    1.07
   0 -11  -5   24.87    1.14
   0 -11  -6    8.13    0.65
   0 -11  -6    8.09    0.68
   0 -11  -6    6.46    0.56
   0  11   6    8.21    0.67
   0  11   6    7.64    0.66
   0 -11  -6    7.91    0.70
   0  11   6    7.83    0.66
   0 -11  -7    5.36    0.56
   0 -11  -7    4.99    0.46
   0  11   7    6.69    0.58
   0  11   7    6.57    0.59
   0  11   7    6.19    0.58
   0 -11  -8    3.27    0.45
   0  11   8    3.65    0.46
   0 -11  -8    3.11    0.47
   0  11   8    3.11    0.44
   0  11   8    3.11    0.42
   0 -11  -9    2.46    0.37
   0  11   9    2.95    0.38
   0  12 -19   30.15    1.02
   0  12 -18    6.10    0.46
   0  12 -18    8.59    0.54
   0  12 -17    0.99    0.34
   0 -12  17    1.29    0.30
   0  12 -17    1.13    0.37
   0  12 -17    0.77    0.42
   0  12 -16    1.39    0.37
   0  12 -16    1.67    0.42
   0  12 -16    2.16    0.48
   0  12 -15    6.00    0.53
   0  12 -15    6.15    0.57
   0  12 -15    6.78    0.67
   0 -12  15    5.71    1.03
   0 -12  15    5.65    0.50
   0 -12  14    6.75    0.56
   0  12 -14    5.91    0.55
   0  12 -14    6.58    0.62
   0  12 -14    5.78    0.56
   0 -12  14    6.34    1.17
   0  12 -14    5.57    0.58
   0  12 -13    3.98    0.59
   0 -12  13    4.18    1.05
   0 -12  13    4.02    1.01
   0 -12  13    2.73    0.89
   0  12 -13    3.61    0.45
   0  12 -13    3.96    0.56
   0 -12  13    3.93    1.04
   0 -12  13    3.75    0.53
   0 -12  13    2.78    0.45
   0  12 -13    3.00    0.52
   0 -12  12   38.53    2.64
   0  12 -12   42.08    1.67
   0  12 -12   43.13    1.78
   0  12 -12   41.52    1.61
   0 -12  12   41.11    2.74
   0 -12  12   43.39    1.65
   0 -12  12   40.18    1.57
   0 -12  12   42.55    1.68
   0  12 -12   40.03    1.64
   0 -12  11   26.72    1.15
   0 -12  11   29.60    1.31
   0 -12  11   23.83    2.17
   0 -12  11   28.81    1.34
   0 -12  11   29.58    1.25
   0  12 -11   28.34    1.34
   0 -12  11   24.01    2.09
   0 -12  11   24.76    2.23
   0 -12  11   25.93    2.23
   0  12 -11   27.28    1.39
   0  12 -10    5.97    0.64
   0 -12  10    6.85    0.69
   0 -12  10    7.86    1.37
   0 -12  10    7.00    0.59
   0 -12  10    6.01    1.29
   0 -12  10    5.26    1.25
   0 -12  10    8.44    1.40
   0  12 -10    7.61    0.79
   0 -12  10    7.11    0.64
   0 -12  10    7.53    0.73
   0 -12   9  111.66    3.39
   0 -12   9  105.04    3.46
   0 -12   9  106.15    4.88
   0 -12   9  106.27    4.91
   0  12  -9  103.09    3.42
   0 -12   9  113.39    3.46
   0  12  -9  109.59    3.46
   0 -12   9  107.03    3.29
   0 -12   9  116.47    5.08
   0 -12   8   11.17    0.86
   0 -12   8   11.09    0.83
   0  12  -8   11.27    0.88
   0 -12   8   11.00    1.59
   0 -12   8    8.84    0.69
   0  12  -8   10.89    0.86
   0 -12   8   10.77    0.85
   0 -12   8    9.69    0.75
   0  12  -8    9.76    0.86
   0 -12   8    9.13    1.50
   0  12  -8   10.79    0.79
   0 -12   7   57.26    2.16
   0  12  -7   55.73    2.16
   0 -12   7   61.54    3.53
   0 -12   7   55.80    1.98
   0 -12   7   55.07    2.09
   0 -12   7   60.75    2.21
   0 -12   7   55.23    2.03
   0 -12   7   57.98    2.17
   0  12  -7   58.68    2.16
   0 -12   7   54.81    3.33
   0 -12   7   61.70    3.53
   0  12  -7   57.50    2.06
   0 -12   6   14.32    0.96
   0  12  -6   13.60    0.97
   0 -12   6   11.70    1.74
   0  12  -6   13.24    0.96
   0 -12   6   12.71    0.89
   0 -12   6   12.29    0.77
   0 -12   6   12.33    0.93
   0 -12   6   12.75    0.92
   0 -12   6   11.72    0.80
   0  12  -6   15.05    0.95
   0  12  -6   13.39    0.86
   0 -12   6   14.06    1.70
   0  12  -5    0.35    0.42
   0 -12   5    0.60    0.35
   0  12  -5   -0.68    0.50
   0 -12   5    0.06    0.42
   0 -12   5    0.39    0.46
   0  12  -5   -0.06    0.40
   0  12  -5   -0.09    0.47
   0 -12   5    0.12    0.83
   0 -12   5    0.97    0.76
   0 -12   5    0.07    0.49
   0 -12   5   -0.17    0.47
   0 -12   5    0.10    0.46
   0 -12   4    6.35    0.61
   0 -12   4    6.83    0.69
   0  12  -4    6.08    0.70
   0 -12   4    6.39    0.72
   0 -12   4    6.77    0.71
   0  12  -4    6.02    0.67
   0  12  -4    6.24    0.69
   0 -12   4    4.40    1.14
   0 -12   4    4.54    0.97
   0 -12   4    6.24    0.73
   0 -12   4    5.71    0.70
   0 -12   4    6.84    0.74
   0 -12   4    6.18    0.70
   0  12  -3    6.14    0.68
   0 -12   3    4.65    0.62
   0 -12   3    5.30    0.58
   0  12  -3    6.23    0.73
   0 -12   3    5.21    0.67
   0 -12   3    5.61    0.65
   0  12  -3    5.08    0.63
   0  12  -3    5.30    0.63
   0 -12   3    6.48    1.16
   0 -12   3    5.72    0.72
   0 -12   3    6.49    0.72
   0 -12   3    6.12    0.68
   0 -12   2   10.52    0.83
   0 -12   2   10.43    0.85
   0  12  -2    9.31    0.79
   0  12  -2    9.27    0.81
   0 -12   2    8.90    0.68
   0  12  -2    9.24    0.72
   0  12  -2    9.09    0.77
   0 -12   2   10.41    0.82
   0 -12   2    9.27    0.82
   0 -12   2   10.37    0.83
   0 -12   2    9.72    0.78
   0  12  -1    2.34    0.52
   0 -12   1    1.97    0.55
   0 -12   1    2.64    0.57
   0 -12   1    1.97    0.43
   0  12  -1    1.73    0.42
   0 -12   1    2.16    0.54
   0 -12   1    2.58    0.54
   0  12  -1    2.22    0.53
   0  12  -1    2.04    0.52
   0 -12   1    2.02    0.51
   0 -12   1    1.95    0.48
   0 -12   0    0.74    0.45
   0 -12   0    0.20    0.40
   0  12   0    0.98    0.45
   0  12   0    0.78    0.47
   0 -12   0    0.72    0.37
   0 -12   0    0.47    0.46
   0  12   0    0.44    0.45
   0 -12   0    0.74    0.50
   0  12   1    3.10    0.49
   0  12   1    2.73    0.51
   0  12   1    3.30    0.56
   0 -12  -1    3.32    0.57
   0  12   1    2.64    0.54
   0  12   1    3.18    0.50
   0 -12  -1    3.34    0.57
   0 -12  -1    3.04    0.45
   0 -12  -1    2.70    0.55
   0 -12  -1    3.28    0.54
   0 -12  -1    2.99    0.52
   0 -12  -1    4.09    0.57
   0  12   2    0.57    0.35
   0  12   2    0.08    0.38
   0  12   2    0.71    0.45
   0 -12  -2    0.31    0.45
   0  12   2    0.48    0.34
   0 -12  -2    0.52    0.45
   0  12   2    0.03    0.38
   0  12   2    0.90    0.48
   0 -12  -2    0.37    0.34
   0 -12  -2    0.14    0.40
   0 -12  -2    0.64    0.46
   0 -12  -2    0.33    0.41
   0 -12  -3   16.26    0.89
   0 -12  -3   15.41    0.92
   0 -12  -3   14.29    0.84
   0 -12  -3   15.85    0.92
   0  12   3   12.96    0.78
   0  12   3   15.47    0.86
   0  12   3   15.05    0.88
   0 -12  -3   14.96    0.93
   0 -12  -4    0.40    0.39
   0 -12  -4    0.90    0.43
   0  12   4    0.69    0.40
   0  12   4    0.21    0.30
   0 -12  -4    0.54    0.42
   0  12   4    0.71    0.38
   0  12   4    0.33    0.41
   0 -12  -4    0.05    0.41
   0 -12  -5   10.16    0.80
   0  12   5    8.99    0.68
   0  12   5    9.87    0.65
   0 -12  -5   10.77    0.73
   0 -12  -5   10.81    0.70
   0  12   6    1.77    0.38
   0  12   6    1.06    0.35
   0 -12  -6    2.00    0.40
   0 -12  -6    1.39    0.36
   0  13 -17    0.68    0.31
   0  13 -16    4.37    0.38
   0  13 -16    3.97    0.44
   0 -13  15    6.14    0.48
   0  13 -15    6.05    0.48
   0 -13  15    6.47    0.45
   0 -13  14    0.79    0.33
   0 -13  14    1.27    0.33
   0  13 -14    0.94    0.35
   0  13 -13   22.93    0.98
   0  13 -13   24.58    1.14
   0 -13  13   25.30    1.07
   0 -13  13   22.11    0.98
   0  13 -13   23.50    1.04
   0  13 -12    2.56    0.49
   0 -13  12    2.85    0.47
   0 -13  12    3.56    0.48
   0 -13  12    2.69    0.42
   0  13 -12    2.46    0.53
   0  13 -12    2.72    0.44
   0 -13  11   11.52    0.77
   0 -13  11   10.74    0.74
   0 -13  11   10.51    0.74
   0  13 -11   10.83    0.74
   0  13 -11    9.99    0.72
   0  13 -11   10.45    0.73
   0 -13  11   10.56    1.35
   0 -13  11   11.03    0.70
   0  13 -11   10.05    0.66
   0  13 -11    9.40    0.77
   0  13 -10   77.25    2.53
   0  13 -10   77.25    2.72
   0  13 -10   85.71    2.71
   0  13 -10   87.26    2.71
   0 -13  10   83.30    2.72
   0 -13  10   84.52    2.71
   0 -13  10   83.92    2.70
   0 -13  10   83.89    2.64
   0 -13  10   85.48    3.96
   0  13  -9    7.80    0.68
   0 -13   9    7.33    0.66
   0 -13   9    7.98    1.28
   0 -13   9    8.49    0.71
   0 -13   9    7.14    0.67
   0  13  -9    7.79    0.72
   0 -13   9    9.59    0.73
   0  13  -9    7.92    0.74
   0 -13   8    5.35    1.15
   0 -13   8    4.69    0.59
   0 -13   8    5.17    0.60
   0 -13   8    6.06    1.20
   0  13  -8    5.01    0.63
   0  13  -8    5.44    0.62
   0  13  -8    4.27    0.59
   0 -13   8    5.25    0.62
   0 -13   8    4.22    0.59
   0 -13   7   11.94    0.83
   0 -13   7   12.25    0.86
   0 -13   7   10.91    1.47
   0  13  -7   12.50    0.84
   0 -13   7   13.18    0.85
   0 -13   7   12.46    0.85
   0 -13   7   13.09    0.83
   0  13  -7   10.74    0.82
   0 -13   6   21.06    1.12
   0 -13   6   20.87    1.10
   0 -13   6   17.65    1.83
   0  13  -6   21.96    1.10
   0 -13   6   20.69    1.09
   0 -13   6   22.07    1.14
   0 -13   6   24.61    1.18
   0 -13   6   20.64    1.10
   0  13  -6   19.45    1.11
   0 -13   6   21.52    1.07
   0 -13   5   60.77    2.17
   0 -13   5   57.74    2.07
   0 -13   5   63.69    2.18
   0 -13   5   60.10    2.12
   0  13  -5   56.68    2.06
   0 -13   5   64.35    2.21
   0 -13   5   57.66    2.12
   0 -13   4   25.12    1.20
   0 -13   4   25.14    1.22
   0  13  -4   23.45    1.20
   0  13  -4   23.34    1.12
   0 -13   4   23.27    1.16
   0 -13   4   23.37    1.19
   0 -13   4   25.05    1.20
   0 -13   4   23.55    1.14
   0 -13   3   16.63    0.97
   0 -13   3   15.65    0.92
   0  13  -3   14.06    0.81
   0  13  -3   14.02    0.93
   0 -13   3   16.50    0.94
   0 -13   3   15.66    0.89
   0 -13   3   15.46    0.95
   0 -13   3   15.54    0.91
   0 -13   2    0.78    0.43
   0 -13   2    0.33    0.38
   0  13  -2    0.56    0.42
   0 -13   2    0.70    0.43
   0 -13   2    0.50    0.39
   0  13  -2    0.36    0.39
   0  13  -2    0.53    0.42
   0  13  -2    0.26    0.41
   0 -13   2    0.43    0.39
   0 -13   1    1.97    0.47
   0 -13   1    1.31    0.41
   0  13  -1    1.93    0.44
   0 -13   1    2.28    0.50
   0  13  -1    2.24    0.48
   0  13  -1    1.78    0.44
   0  13  -1    2.24    0.45
   0 -13   1    1.52    0.46
   0 -13   0    0.88    0.39
   0 -13   0    0.93    0.42
   0 -13   0    0.30    0.37
   0  13   0    0.89    0.39
   0 -13   0    0.61    0.41
   0  13   0    0.62    0.39
   0  13   0    0.61    0.39
   0  13   0    0.52    0.37
   0 -13   0    0.89    0.40
   0 -13  -1    2.15    0.40
   0 -13  -1    2.43    0.46
   0 -13  -1    2.66    0.43
   0  13   1    2.05    0.34
   0  13   1    2.12    0.35
   0  13   1    1.95    0.41
   0  13   1    1.92    0.43
   0 -13  -1    2.90    0.48
   0 -13  -1    2.44    0.47
   0 -13  -2    0.98    0.43
   0 -13  -2    0.56    0.31
   0  13   2    0.12    0.29
   0  13   2    0.61    0.36
   0 -13  -2    0.99    0.40
   0 -13  -2    0.61    0.36
   0  13   3    0.67    0.26
   0 -13  -3    1.21    0.36
   0 -13  -3    1.50    0.37
   0 -13  -3    1.44    0.39
   0 -13  -4    3.14    0.45
   0 -13  -5    6.34    0.42
   0  14 -15    5.92    0.42
   0  14 -14    1.67    0.34
   0  14 -13    3.25    0.41
   0 -14  13    3.11    0.37
   0 -14  13    3.07    0.39
   0  14 -12    6.01    0.53
   0  14 -12    5.14    0.49
   0 -14  12    5.71    0.47
   0 -14  12    5.31    0.48
   0 -14  11    1.80    0.39
   0 -14  11    1.84    0.37
   0 -14  11    1.94    0.36
   0  14 -11    1.94    0.43
   0 -14  11    1.91    0.31
   0 -14  11    2.27    0.39
   0 -14  10   55.11    1.82
   0 -14  10   52.00    1.76
   0 -14  10   56.22    1.81
   0 -14  10   54.09    1.78
   0  14 -10   54.40    1.81
   0  14 -10   50.83    1.77
   0  14 -10   53.20    1.78
   0  14 -10   50.57    1.76
   0 -14  10   50.19    1.69
   0 -14  10   52.33    1.78
   0 -14   9   10.66    0.70
   0 -14   9   11.49    0.70
   0 -14   9    9.24    0.63
   0  14  -9   10.27    0.67
   0  14  -9    9.57    0.64
   0  14  -9   10.48    0.68
   0 -14   9   10.25    0.66
   0 -14   9    8.43    0.57
   0  14  -9   10.40    0.68
   0  14  -8    1.21    0.40
   0 -14   8    1.99    0.42
   0 -14   8    1.65    0.39
   0 -14   8    1.26    0.34
   0  14  -8    1.39    0.40
   0 -14   8    1.86    0.42
   0 -14   8    1.41    0.40
   0 -14   8    1.62    0.37
   0 -14   7    6.68    0.57
   0 -14   7    8.28    0.62
   0 -14   7    6.88    0.59
   0 -14   7    6.77    0.58
   0  14  -7    6.75    0.58
   0  14  -7    6.52    0.56
   0 -14   7    6.69    0.57
   0 -14   7    7.23    0.56
   0 -14   6   12.29    0.72
   0 -14   6   13.07    0.77
   0 -14   6   13.07    0.76
   0 -14   6   13.72    0.76
   0  14  -6   12.72    0.76
   0  14  -6   11.04    0.74
   0  14  -6   13.08    0.77
   0 -14   6   12.75    0.71
   0 -14   6   12.69    0.75
   0  14  -6   10.02    0.67
   0  14  -5    3.96    0.51
   0 -14   5    4.22    0.50
   0  14  -5    3.93    0.51
   0 -14   5    4.04    0.49
   0 -14   5    3.87    0.46
   0 -14   5    3.54    0.46
   0 -14   5    4.13    0.51
   0 -14   4   23.60    1.04
   0  14  -4   23.76    1.04
   0 -14   4   25.09    1.04
   0  14  -4   23.17    1.06
   0  14  -4   21.82    1.01
   0 -14   4   24.06    1.07
   0 -14   3   12.86    0.76
   0 -14   3   13.30    0.74
   0  14  -3   13.71    0.73
   0 -14   3   12.74    0.71
   0  14  -3   11.46    0.73
   0  14  -3   13.24    0.72
   0 -14   3   13.59    0.74
   0 -14   2    0.51    0.38
   0 -14   2    0.34    0.33
   0  14  -2   -0.02    0.31
   0  14  -2    0.54    0.35
   0 -14   2    0.21    0.35
   0 -14   2    0.31    0.31
   0  14  -2    0.28    0.32
   0  14  -1    5.71    0.44
   0  14  -1    5.99    0.50
   0  14  -1    5.83    0.44
   0 -14   1    7.65    0.56
   0 -14   1    8.61    0.57
   0 -14   0    2.38    0.39
   0  14   0    1.74    0.32
   0 -14   0    2.46    0.37
   0 -14  -1    1.39    0.31
   0 -14  -2    5.29    0.41
   0  15 -10    5.73    0.38
   0  15 -10    5.88    0.38
   0 -15  10    6.14    0.41
   0 -15   9    6.40    0.42
   0  15  -9    5.73    0.42
   0 -15   9    7.29    0.45
   0  15  -9    6.46    0.44
   0 -15   8   21.34    0.84
   0 -15   8   22.90    0.86
   0 -15   7   19.42    0.75
   0  15  -7   16.80    0.74
   0 -15   7   18.78    0.76
   0  15  -7   18.11    0.75
   0  15  -6    5.33    0.41
   0 -15   6    5.45    0.41
   0  15  -6    5.45    0.41
   0 -15   5    8.42    0.48
   0  15  -5    7.59    0.46
   0  15  -4    1.84    0.26
   0  15  -4    1.57    0.25
   0 -15   4    1.80    0.29
   0 -15   3    3.54    0.31
   1 -15   2    0.01    0.22
   1 -15   3    5.38    0.39
  -1  15  -3    4.18    0.34
  -1  15  -3    5.05    0.36
   1 -15   3    5.57    0.39
   1 -15   4    6.16    0.43
  -1  15  -4    5.34    0.42
  -1  15  -4    5.32    0.42
   1 -15   4    6.05    0.43
   1 -15   5    5.75    0.43
  -1  15  -5    5.63    0.44
  -1  15  -5    5.84    0.44
   1 -15   5    5.90    0.43
   1 -15   6   16.54    0.75
  -1  15  -6   14.85    0.74
   1 -15   6   16.65    0.71
  -1  15  -6   16.48    0.75
   1 -15   7    8.54    0.54
   1 -15   7    8.10    0.49
   1 -15   8    2.58    0.32
  -1  15  -9    0.15    0.27
   1 -15   9    0.30    0.24
  -1  15  -9    0.11    0.28
   1 -15  10    3.42    0.32
  -1  15 -10    3.06    0.32
  -1  15 -11   14.03    0.61
  -1  15 -12    3.04    0.28
   1 -14  -3    2.42    0.27
   1 -14  -2    1.57    0.30
   1 -14  -1    1.20    0.31
   1 -14  -1    0.58    0.31
  -1  14   1    1.10    0.31
   1 -14  -1    1.24    0.36
   1 -14   0    0.87    0.33
  -1  14   0    0.40    0.25
  -1  14   0    0.38    0.30
  -1  14   0    0.61    0.33
   1 -14   0    0.95    0.35
   1 -14   0    0.74    0.36
  -1  14   0    0.72    0.26
   1 -14   0    0.53    0.35
   1 -14   1    1.21    0.39
   1 -14   1    0.87    0.33
  -1  14  -1    0.58    0.32
  -1  14  -1    0.84    0.35
   1 -14   1    1.13    0.35
   1 -14   1    1.08    0.38
  -1  14  -1    0.69    0.32
   1 -14   1    0.92    0.34
   1 -14   2    0.98    0.39
   1 -14   2    0.79    0.35
  -1  14  -2    1.15    0.36
  -1  14  -2    0.68    0.39
  -1  14  -2    0.85    0.35
   1 -14   2    0.99    0.37
   1 -14   2    0.94    0.35
   1 -14   2    0.91    0.38
   1 -14   2    0.68    0.36
   1 -14   3   40.18    1.51
   1 -14   3   40.65    1.49
  -1  14  -3   40.06    1.48
   1 -14   3   42.24    1.53
  -1  14  -3   38.21    1.50
  -1  14  -3   40.24    1.48
   1 -14   3   41.24    1.48
   1 -14   4   14.34    0.78
   1 -14   4   16.10    0.84
  -1  14  -4   14.00    0.82
  -1  14  -4   14.91    0.82
   1 -14   4   14.53    0.83
  -1  14  -4   12.91    0.82
   1 -14   4   14.86    0.81
  -1  14  -5   12.35    0.78
   1 -14   5   10.88    0.73
   1 -14   5   12.27    0.76
   1 -14   5   13.36    0.80
  -1  14  -5   12.49    0.78
   1 -14   5   11.83    0.72
   1 -14   5   13.13    0.78
   1 -14   6    6.41    0.57
   1 -14   6    4.96    0.50
  -1  14  -6    5.28    0.58
   1 -14   6    5.47    0.57
   1 -14   6    6.67    0.58
  -1  14  -6    6.01    0.60
  -1  14  -6    5.46    0.58
   1 -14   7    2.21    0.45
   1 -14   7    2.17    0.40
  -1  14  -7    2.58    0.45
  -1  14  -7    2.08    0.46
   1 -14   7    2.01    0.44
   1 -14   7    2.13    0.47
   1 -14   7    2.21    0.44
   1 -14   8    4.35    0.50
   1 -14   8    4.51    0.52
   1 -14   8    4.09    0.56
  -1  14  -8    4.52    0.55
   1 -14   8    4.28    0.49
   1 -14   8    3.98    0.47
  -1  14  -8    4.96    0.56
  -1  14  -8    4.29    0.52
  -1  14  -8    3.73    0.51
   1 -14   9    2.97    0.41
   1 -14   9    3.08    0.45
  -1  14  -9    3.36    0.49
  -1  14  -9    3.31    0.48
   1 -14   9    3.95    0.47
   1 -14   9    3.20    0.56
  -1  14  -9    2.94    0.48
   1 -14  10    4.41    0.50
  -1  14 -10    4.87    0.50
  -1  14 -10    4.16    0.50
   1 -14  10    3.57    0.44
   1 -14  10    5.47    0.49
  -1  14 -10    3.83    0.42
   1 -14  10    4.16    0.47
   1 -14  10    3.51    0.43
   1 -14  11   11.18    0.68
   1 -14  11   11.58    0.63
  -1  14 -11   10.27    0.65
  -1  14 -11    9.11    0.58
   1 -14  11   10.03    0.61
   1 -14  11   10.82    0.65
   1 -14  12    5.31    0.48
   1 -14  12    5.29    0.48
   1 -14  12    5.58    0.45
  -1  14 -12    5.07    0.45
  -1  14 -12    6.05    0.53
   1 -14  13    5.79    0.47
   1 -14  13    5.81    0.47
  -1  14 -13    5.05    0.44
   1 -14  13    4.77    0.41
  -1  14 -13    6.13    0.50
  -1  14 -13    5.18    0.43
  -1  14 -14   10.63    0.60
  -1  14 -14   10.82    0.53
  -1  14 -15    0.28    0.27
   1 -13  -6    9.69    0.49
   1 -13  -5    0.32    0.29
   1 -13  -4    2.24    0.39
   1 -13  -4    1.98    0.38
  -1  13   4    1.83    0.39
   1 -13  -3   12.37    0.72
   1 -13  -3   11.21    0.67
   1 -13  -3   10.58    0.66
   1 -13  -3   10.63    0.67
   1 -13  -3   11.15    0.71
   1 -13  -2    6.80    0.60
   1 -13  -2    6.11    0.56
  -1  13   2    4.88    0.54
  -1  13   2    4.72    0.49
   1 -13  -2    6.45    0.60
   1 -13  -2    5.48    0.53
   1 -13  -2    5.90    0.56
  -1  13   1    6.43    0.52
   1 -13  -1    7.81    0.66
   1 -13  -1    6.90    0.61
  -1  13   1    6.42    0.52
  -1  13   1    7.20    0.64
  -1  13   1    5.86    0.56
   1 -13  -1    7.44    0.65
   1 -13  -1    6.82    0.61
   1 -13  -1    7.50    0.69
   1 -13  -1    6.85    0.62
   1 -13   0    1.57    0.46
   1 -13   0    1.81    0.45
  -1  13   0    0.95    0.38
  -1  13   0    0.81    0.41
  -1  13   0    0.89    0.42
   1 -13   0    1.93    0.48
   1 -13   0    2.07    0.47
  -1  13   0    1.16    0.39
   1 -13   0    1.64    0.41
   1 -13   0    1.14    0.43
   1 -13   1    2.33    0.51
   1 -13   1    2.12    0.48
  -1  13  -1    1.84    0.45
   1 -13   1    1.56    0.45
   1 -13   1    1.50    0.47
  -1  13  -1    1.08    0.43
  -1  13  -1    2.24    0.52
  -1  13  -1    1.16    0.48
   1 -13   1    2.25    0.48
  -1  13  -2    4.90    0.62
   1 -13   2    5.52    0.64
   1 -13   2    5.48    0.58
  -1  13  -2    4.71    0.64
  -1  13  -2    5.66    0.61
  -1  13  -2    5.77    0.62
   1 -13   2    5.91    0.64
   1 -13   2    4.71    0.59
  -1  13  -3   24.87    1.25
  -1  13  -3   26.10    1.21
   1 -13   3   26.36    1.23
   1 -13   3   26.57    1.28
   1 -13   3   27.15    1.26
  -1  13  -3   25.66    1.25
  -1  13  -3   25.78    1.24
  -1  13  -3   27.27    1.19
   1 -13   3   27.67    1.29
   1 -13   3   26.94    1.27
  -1  13  -3   24.92    1.10
   1 -13   4    0.25    0.43
   1 -13   4    0.61    0.45
  -1  13  -4    0.91    0.53
   1 -13   4    0.30    0.70
   1 -13   4    0.62    0.44
  -1  13  -4    1.06    0.50
  -1  13  -4    1.06    0.50
  -1  13  -4    0.51    0.41
   1 -13   4    0.83    0.48
   1 -13   4    0.83    0.44
  -1  13  -4   -0.19    0.38
   1 -13   5   18.21    0.95
   1 -13   5   20.06    1.07
   1 -13   5   16.94    1.74
   1 -13   5   17.61    1.03
  -1  13  -5   18.36    1.07
  -1  13  -5   18.45    1.06
  -1  13  -5   18.47    0.99
   1 -13   5   18.67    1.04
   1 -13   5   16.77    0.98
  -1  13  -5   18.74    0.96
  -1  13  -6    3.33    0.53
  -1  13  -6    2.48    0.49
   1 -13   6    2.56    0.47
  -1  13  -6    3.85    0.62
   1 -13   6    3.34    1.07
   1 -13   6    2.67    0.94
   1 -13   6    3.51    0.57
   1 -13   6    3.60    0.58
  -1  13  -6    3.41    0.60
  -1  13  -6    3.68    0.60
  -1  13  -6    3.57    0.57
   1 -13   6    3.02    0.55
   1 -13   6    2.56    0.51
   1 -13   6    3.22    0.53
   1 -13   6    3.64    0.57
  -1  13  -7    3.07    0.52
  -1  13  -7    3.44    0.55
   1 -13   7    2.96    0.47
  -1  13  -7    2.63    0.53
   1 -13   7    2.16    0.95
   1 -13   7    3.74    0.57
  -1  13  -7    2.80    0.57
   1 -13   7    3.56    0.54
   1 -13   7    2.96    0.54
   1 -13   7    3.45    0.53
  -1  13  -8   11.60    0.84
  -1  13  -8   10.87    0.83
   1 -13   8   11.01    0.78
   1 -13   8   12.18    0.83
   1 -13   8   11.11    1.54
   1 -13   8    9.46    1.39
   1 -13   8   11.96    0.85
   1 -13   8    9.82    0.75
   1 -13   8   10.25    0.72
   1 -13   8   10.65    1.44
  -1  13  -8    9.76    0.79
  -1  13  -8   11.43    0.79
  -1  13  -8    9.75    0.79
  -1  13  -8   12.92    0.86
  -1  13  -9   21.35    1.12
  -1  13  -9   21.87    1.11
   1 -13   9   22.17    1.07
   1 -13   9   20.70    0.99
   1 -13   9   18.94    1.82
  -1  13  -9   19.08    1.07
   1 -13   9   21.76    1.10
   1 -13   9   22.48    1.08
  -1  13  -9   20.69    1.08
   1 -13   9   15.71    1.72
   1 -13   9   17.05    1.80
  -1  13  -9   20.91    1.10
  -1  13 -10    5.29    0.61
   1 -13  10    4.74    1.05
   1 -13  10    4.95    1.17
   1 -13  10    6.25    0.60
  -1  13 -10    6.02    0.60
   1 -13  10    6.81    1.18
   1 -13  10    4.91    0.52
   1 -13  10    6.09    0.61
   1 -13  10    6.43    0.64
  -1  13 -10    5.82    0.62
  -1  13 -10    6.11    0.66
  -1  13 -11   11.91    0.80
  -1  13 -11   11.01    0.74
   1 -13  11   10.87    0.75
   1 -13  11   10.26    1.32
   1 -13  11   10.47    0.67
   1 -13  11   12.87    0.80
   1 -13  11   11.66    0.76
  -1  13 -11   11.81    0.76
   1 -13  11    8.38    1.30
  -1  13 -11   11.78    0.83
  -1  13 -12    5.20    0.61
  -1  13 -12    5.47    0.56
   1 -13  12    4.15    0.51
  -1  13 -12    4.33    0.55
   1 -13  12    4.54    0.98
   1 -13  12    4.14    0.45
  -1  13 -13   13.24    0.84
  -1  13 -13   14.14    0.78
   1 -13  13   13.55    0.69
   1 -13  13   13.52    0.75
  -1  13 -13   14.01    0.79
  -1  13 -14    6.09    0.59
  -1  13 -14    5.88    0.54
  -1  13 -14    5.74    0.52
   1 -13  14    5.30    0.48
  -1  13 -15    0.63    0.36
  -1  13 -15    0.99    0.43
  -1  13 -15    0.70    0.26
  -1  13 -16    0.65    0.31
  -1  13 -16    0.20    0.25
  -1  13 -18   -0.06    0.20
   1 -12  -8    4.89    0.40
  -1  12   7    9.21    0.60
   1 -12  -7   10.25    0.61
  -1  12   7    9.29    0.59
   1 -12  -7    9.37    0.58
   1 -12  -6    6.21    0.57
  -1  12   6    7.11    0.58
  -1  12   6    5.84    0.55
   1 -12  -6    7.65    0.56
   1 -12  -6    6.65    0.56
   1 -12  -6    7.23    0.56
   1 -12  -5   -0.10    0.39
  -1  12   5   -0.30    0.38
  -1  12   5    0.14    0.37
   1 -12  -5    0.30    0.34
   1 -12  -5   -0.15    0.39
   1 -12  -5   -0.12    0.37
   1 -12  -5    0.31    0.36
   1 -12  -4    2.42    0.52
  -1  12   4    2.36    0.47
  -1  12   4    2.49    0.50
  -1  12   4    1.89    0.40
   1 -12  -4    2.95    0.52
   1 -12  -4    2.87    0.49
   1 -12  -4    3.57    0.52
   1 -12  -4    2.12    0.46
   1 -12  -4    2.46    0.47
   1 -12  -3    1.00    0.46
  -1  12   3    1.98    0.52
  -1  12   3    0.99    0.38
  -1  12   3    0.99    0.45
   1 -12  -3    1.62    0.47
   1 -12  -3    1.39    0.48
   1 -12  -3    0.90    0.45
   1 -12  -3    1.27    0.47
   1 -12  -3    1.26    0.43
  -1  12   2    0.92    0.50
   1 -12  -2    0.51    0.45
  -1  12   2    0.53    0.47
   1 -12  -2    1.10    0.45
   1 -12  -2    0.90    0.45
  -1  12   2    0.84    0.38
  -1  12   2    0.79    0.45
   1 -12  -2    0.68    0.46
  -1  12   2    1.09    0.39
   1 -12  -2    0.74    0.45
   1 -12  -2    0.67    0.48
  -1  12   1    5.65    0.61
   1 -12  -1    6.59    0.70
   1 -12  -1    7.51    0.73
  -1  12   1    6.47    0.69
  -1  12   1    7.10    0.65
  -1  12   1    5.45    0.63
   1 -12  -1    7.63    0.72
   1 -12  -1    6.79    0.67
   1 -12  -1    5.92    0.69
  -1  12   1    6.32    0.71
  -1  12   1    6.81    0.67
  -1  12   0    0.89    0.44
   1 -12   0    0.47    0.47
  -1  12   0    1.50    0.53
  -1  12   0    0.70    0.46
  -1  12   0    1.47    0.51
   1 -12   0    0.70    0.46
   1 -12   0    1.27    0.50
  -1  12   0    1.17    0.46
  -1  12   0    1.48    0.47
   1 -12   0    0.97    0.46
  -1  12  -1    4.33    0.66
  -1  12  -1    4.61    0.66
   1 -12   1    4.87    0.64
   1 -12   1    4.55    0.65
   1 -12   1    4.34    0.62
  -1  12  -1    3.55    0.56
   1 -12   1    4.01    0.52
  -1  12  -1    3.57    0.54
  -1  12  -1    3.60    0.53
   1 -12   1    3.90    0.63
   1 -12   1    5.04    0.66
   1 -12   2    4.61    1.02
   1 -12   2    5.60    0.67
   1 -12   2    5.28    0.68
   1 -12   2    5.69    0.69
  -1  12  -2    5.03    0.66
  -1  12  -2    4.67    0.67
  -1  12  -2    4.40    0.60
   1 -12   2    5.70    0.69
   1 -12   2    5.73    0.66
  -1  12  -2    5.48    0.62
  -1  12  -3   10.33    0.77
  -1  12  -3    8.63    0.76
   1 -12   3    8.92    1.36
   1 -12   3    9.80    1.49
   1 -12   3   10.02    0.82
   1 -12   3    9.86    0.78
  -1  12  -3    9.22    0.82
  -1  12  -3    9.17    0.82
   1 -12   3    9.23    0.82
   1 -12   3   10.67    0.86
   1 -12   3   11.02    0.83
  -1  12  -4   31.27    1.44
  -1  12  -4   31.86    1.43
   1 -12   4   31.60    2.49
   1 -12   4   28.78    2.34
   1 -12   4   31.44    1.48
   1 -12   4   30.85    1.39
  -1  12  -4   31.65    1.44
   1 -12   4   30.46    1.45
   1 -12   4   32.23    1.50
   1 -12   4   35.49    1.54
   1 -12   4   32.65    1.46
  -1  12  -5   23.84    1.25
  -1  12  -5   24.14    1.24
   1 -12   5   26.40    2.29
   1 -12   5   24.72    2.23
   1 -12   5   25.96    1.32
  -1  12  -5   21.64    1.15
   1 -12   5   26.03    1.28
   1 -12   5   26.86    1.32
   1 -12   5   24.53    1.20
   1 -12   5   23.75    2.23
   1 -12   5   25.28    1.26
   1 -12   6    7.92    0.77
   1 -12   6    8.82    0.78
   1 -12   6    9.93    0.80
  -1  12  -6    9.53    0.81
  -1  12  -6    9.01    0.80
   1 -12   6    8.38    1.50
  -1  12  -6    8.99    0.82
   1 -12   6    9.55    0.75
   1 -12   6    7.12    1.34
   1 -12   7   98.37    3.17
   1 -12   7  105.51    3.37
   1 -12   7  108.69    3.42
   1 -12   7  106.25    3.37
  -1  12  -7  107.78    3.40
   1 -12   7  100.29    4.81
   1 -12   7  103.94    4.85
   1 -12   7   99.68    4.75
   1 -12   7  103.63    4.83
  -1  12  -7  101.58    3.39
   1 -12   7  101.83    3.27
  -1  12  -7  107.60    3.39
  -1  12  -8   12.29    0.95
  -1  12  -8   12.51    0.91
   1 -12   8   10.35    0.72
   1 -12   8   12.30    0.85
   1 -12   8    8.96    1.46
  -1  12  -8   11.48    0.87
   1 -12   8   11.89    0.83
   1 -12   8   10.87    1.50
   1 -12   8   12.72    1.67
  -1  12  -9    9.75    0.89
  -1  12  -9   10.40    0.86
   1 -12   9   10.80    1.58
   1 -12   9    9.19    1.48
   1 -12   9   10.78    0.76
  -1  12  -9   10.42    0.81
   1 -12   9   10.04    1.52
   1 -12   9    9.79    0.80
   1 -12   9   10.39    0.71
  -1  12 -10    2.20    0.51
  -1  12 -10    1.78    0.52
   1 -12  10    4.90    1.22
   1 -12  10    2.98    1.04
  -1  12 -10    1.78    0.53
  -1  12 -10    1.70    0.51
   1 -12  10    2.58    0.50
   1 -12  10    1.93    0.94
  -1  12 -10    3.07    0.64
   1 -12  10    2.77    0.54
   1 -12  10    1.91    0.41
   1 -12  11    1.56    0.38
   1 -12  11    1.95    0.49
  -1  12 -11    1.76    0.49
   1 -12  11    1.69    0.81
   1 -12  11    1.35    0.83
  -1  12 -11    2.07    0.54
  -1  12 -11    1.57    0.47
  -1  12 -11    1.83    0.44
   1 -12  11    1.76    0.44
   1 -12  11    1.17    0.85
  -1  12 -11    2.37    0.49
  -1  12 -11    2.24    0.62
  -1  12 -12    4.68    0.55
  -1  12 -12    5.44    0.60
  -1  12 -12    4.00    0.50
  -1  12 -12    5.22    0.71
   1 -12  12    3.75    1.02
   1 -12  12    5.76    1.21
   1 -12  12    3.95    1.04
   1 -12  12    5.11    1.13
   1 -12  12    5.77    0.57
   1 -12  12    6.30    0.63
  -1  12 -12    5.31    0.61
   1 -12  13   22.15    1.86
   1 -12  13   20.68    1.97
   1 -12  13   22.59    1.96
  -1  12 -13   28.45    1.35
  -1  12 -13   26.71    1.24
  -1  12 -13   27.22    1.12
  -1  12 -13   27.55    1.17
   1 -12  13   27.48    1.17
   1 -12  13   25.56    2.07
  -1  12 -13   28.07    1.25
  -1  12 -14    4.75    0.59
   1 -12  14    3.99    0.95
   1 -12  14    3.47    0.45
  -1  12 -14    3.90    0.44
  -1  12 -14    3.76    0.51
  -1  12 -14    4.09    0.52
   1 -12  15    5.92    1.01
  -1  12 -15    6.47    0.61
  -1  12 -15    4.76    0.52
  -1  12 -15    5.89    0.54
   1 -12  16   20.23    0.87
  -1  12 -16   21.61    0.98
  -1  12 -16   24.43    1.04
  -1  12 -16   22.95    1.08
  -1  12 -17    1.20    0.37
  -1  12 -17    1.43    0.46
  -1  12 -17    2.22    0.44
  -1  12 -18    4.77    0.41
  -1  12 -18    4.71    0.46
  -1  12 -19    1.05    0.24
  -1  12 -19    1.19    0.27
   1 -11 -10    3.27    0.35
   1 -11  -9   10.48    0.62
  -1  11   9    9.44    0.63
  -1  11   9    9.65    0.61
   1 -11  -9   10.50    0.64
  -1  11   8    4.37    0.51
   1 -11  -8    5.46    0.56
   1 -11  -8    4.82    0.49
  -1  11   8    4.31    0.48
   1 -11  -8    4.35    0.51
   1 -11  -8    4.20    0.50
   1 -11  -8    4.12    0.49
   1 -11  -7   62.11    2.13
  -1  11   7   60.23    2.11
   1 -11  -7   64.93    2.17
   1 -11  -7   63.98    2.14
   1 -11  -7   64.32    2.19
   1 -11  -7   62.63    2.18
  -1  11   7   59.97    2.11
   1 -11  -6   11.16    0.80
   1 -11  -6   10.98    0.74
  -1  11   6   11.05    0.79
  -1  11   6   12.82    0.86
   1 -11  -6   11.39    0.81
   1 -11  -6   12.10    0.81
   1 -11  -6   11.08    0.81
   1 -11  -6   12.26    0.85
  -1  11   6   10.93    0.80
  -1  11   5    5.17    0.53
   1 -11  -5    6.62    0.68
   1 -11  -5    6.44    0.66
  -1  11   5    5.84    0.67
  -1  11   5    6.59    0.70
   1 -11  -5    7.07    0.70
   1 -11  -5    6.79    0.67
   1 -11  -5    6.47    0.69
   1 -11  -5    6.40    0.69
  -1  11   5    7.10    0.71
  -1  11   4   13.09    0.83
  -1  11   4   14.14    0.96
   1 -11  -4   13.24    0.93
   1 -11  -4   13.57    0.93
   1 -11  -4   14.35    0.90
  -1  11   4   14.87    0.96
   1 -11  -4   13.55    0.97
   1 -11  -4   13.65    0.93
   1 -11  -4   15.63    0.99
  -1  11   3    1.22    0.48
  -1  11   3    1.89    0.57
   1 -11  -3    2.08    0.56
   1 -11  -3    1.40    0.54
  -1  11   3    1.59    0.42
  -1  11   3    1.31    0.40
  -1  11   3    1.52    0.54
   1 -11  -3    1.44    0.53
   1 -11  -3    1.43    0.46
   1 -11  -3    1.83    0.54
   1 -11  -3    1.78    0.54
   1 -11  -2   12.07    0.89
   1 -11  -2   11.78    0.90
   1 -11  -2   13.70    0.96
  -1  11   2   10.63    0.89
   1 -11  -2   11.61    0.88
   1 -11  -2   12.85    0.93
  -1  11   2   12.22    0.90
   1 -11  -2   11.55    1.59
  -1  11   2   11.80    0.81
  -1  11   2   12.35    0.81
  -1  11   2   11.60    0.84
  -1  11   1    3.87    0.62
   1 -11  -1    4.38    1.12
   1 -11  -1    4.02    0.64
  -1  11   1    3.59    0.63
  -1  11   1    3.87    0.59
  -1  11   1    3.37    0.97
   1 -11  -1    4.52    0.63
   1 -11  -1    3.52    0.51
   1 -11  -1    4.43    0.62
  -1  11   1    3.59    0.63
   1 -11  -1    4.03    0.66
  -1  11   1    2.90    0.98
   1 -11   0    4.63    0.66
   1 -11   0    4.91    0.68
  -1  11   0    4.53    0.63
  -1  11   0    4.40    0.69
   1 -11   0    4.29    0.95
   1 -11   0    4.94    0.64
  -1  11   0    4.77    0.68
   1 -11   0    3.43    0.62
   1 -11   0    4.91    0.63
  -1  11   0    4.31    0.64
  -1  11   0    4.13    0.54
  -1  11   0    1.73    1.08
  -1  11   0    3.66    1.02
  -1  11  -1   20.35    2.07
  -1  11  -1   22.54    1.18
   1 -11   1   23.19    1.17
  -1  11  -1   22.03    1.21
  -1  11  -1   20.65    1.17
  -1  11  -1   22.94    1.23
   1 -11   1   20.88    2.01
   1 -11   1   20.31    1.85
   1 -11   1   22.96    1.23
   1 -11   1   23.34    1.22
  -1  11  -1   21.98    1.20
   1 -11   1   23.63    1.25
  -1  11  -1   22.32    1.13
  -1  11  -1   17.30    1.75
   1 -11   1   24.18    1.26
  -1  11  -2   11.30    0.90
  -1  11  -2   12.12    0.91
   1 -11   2   11.70    0.84
  -1  11  -2   12.57    0.90
   1 -11   2   10.38    1.55
   1 -11   2   10.72    1.48
   1 -11   2   13.75    0.96
  -1  11  -2   10.80    0.88
   1 -11   2   13.31    0.96
   1 -11   2   14.74    0.95
  -1  11  -2   10.23    1.56
  -1  11  -2   12.78    0.88
  -1  11  -2   12.80    0.87
   1 -11   2   13.84    0.94
   1 -11   2   12.11    0.92
  -1  11  -3   24.98    1.23
  -1  11  -3   23.93    1.18
  -1  11  -3   23.56    2.21
  -1  11  -3   24.23    1.30
  -1  11  -3   25.43    1.28
   1 -11   3   24.57    1.22
  -1  11  -3   24.78    1.27
   1 -11   3   20.68    1.88
   1 -11   3   21.87    2.14
   1 -11   3   23.38    2.07
   1 -11   3   23.97    1.24
   1 -11   3   24.79    1.26
   1 -11   3   24.42    1.29
  -1  11  -4   24.76    1.24
  -1  11  -4   22.21    1.11
   1 -11   4   23.40    2.21
  -1  11  -4   24.65    1.27
   1 -11   4   24.34    1.19
  -1  11  -4   22.82    1.20
   1 -11   4   22.56    2.03
   1 -11   4   25.60    2.24
   1 -11   4   20.94    2.05
   1 -11   4   23.71    2.20
  -1  11  -4   22.73    2.19
  -1  11  -4   23.30    1.22
   1 -11   4   24.12    1.23
   1 -11   4   22.56    1.23
   1 -11   4   22.40    1.21
   1 -11   4   23.89    1.13
   1 -11   5   23.93    2.20
   1 -11   5   21.65    1.13
  -1  11  -5   24.88    1.28
  -1  11  -5   19.50    1.10
   1 -11   5   16.43    1.85
   1 -11   5   22.11    2.11
   1 -11   5   22.13    2.17
  -1  11  -5   23.63    2.23
  -1  11  -5   22.93    7.77
  -1  11  -5   23.39    1.22
   1 -11   5   24.73    1.23
   1 -11   5   22.88    1.09
   1 -11   5   21.95    1.21
   1 -11   5   22.70    1.20
  -1  11  -6   17.91    1.09
  -1  11  -6   18.40    1.11
  -1  11  -6   18.42    1.01
  -1  11  -6   17.96    1.03
   1 -11   6   17.63    1.87
   1 -11   6   20.08    2.07
  -1  11  -6   19.65    1.16
   1 -11   6   19.36    1.05
   1 -11   6   19.78    2.02
   1 -11   6   14.10    1.79
   1 -11   6   20.43    2.08
   1 -11   6   19.61    1.10
   1 -11   6   19.39    0.99
  -1  11  -7   50.72    1.98
  -1  11  -7   49.57    1.97
  -1  11  -7   50.10    1.89
   1 -11   7   49.80    3.19
  -1  11  -7   46.82    3.14
  -1  11  -7   45.41    1.77
   1 -11   7   49.43    1.89
   1 -11   7   48.56    3.14
  -1  11  -7   49.93    1.97
  -1  11  -7   48.42    1.96
   1 -11   7   51.31    1.97
   1 -11   7   50.78    1.85
   1 -11   7   46.97    3.05
   1 -11   7   50.92    3.17
   1 -11   7   50.17    3.13
  -1  11  -8    2.27    0.61
  -1  11  -8    2.56    0.56
   1 -11   8    2.13    1.02
   1 -11   8    2.13    1.00
  -1  11  -8    1.83    0.99
   1 -11   8    1.95    0.96
   1 -11   8    1.29    1.02
   1 -11   8    2.60    1.07
  -1  11  -8    2.29    0.59
   1 -11   8    1.97    0.50
   1 -11   8    2.13    0.55
   1 -11   8    1.88    0.50
  -1  11  -8    1.10    0.53
   1 -11   9   79.60    3.97
   1 -11   9   73.15    3.92
   1 -11   9   80.08    4.17
   1 -11   9   80.37    4.08
  -1  11  -9   85.57    2.84
  -1  11  -9   75.38    4.09
   1 -11   9   84.25    4.21
  -1  11  -9   75.83    2.71
  -1  11  -9   80.22    2.75
   1 -11   9   82.20    2.65
   1 -11   9   72.57    4.09
  -1  11 -10    1.84    0.51
   1 -11  10    2.44    1.05
   1 -11  10    2.36    0.91
  -1  11 -10    1.84    0.47
  -1  11 -10    2.10    1.12
  -1  11 -10    2.73    0.65
  -1  11 -10    1.64    0.59
  -1  11 -10    2.63    0.60
   1 -11  10    2.34    1.10
   1 -11  10    1.44    1.00
   1 -11  10    2.55    0.91
   1 -11  10    2.43    0.47
   1 -11  11   42.70    1.59
  -1  11 -11   36.57    1.60
   1 -11  11   35.96    2.75
   1 -11  11   36.63    2.59
   1 -11  11   40.56    2.79
   1 -11  11   36.23    2.46
  -1  11 -11   42.51    1.68
  -1  11 -11   35.27    1.53
   1 -11  11   45.78    2.94
  -1  11 -11   37.58    1.56
  -1  11 -11   41.17    1.79
  -1  11 -12   30.36    1.33
  -1  11 -12   30.12    1.35
  -1  11 -12   30.03    1.32
   1 -11  12   32.34    1.34
  -1  11 -12   29.89    1.37
   1 -11  12   25.29    2.14
   1 -11  12   30.02    2.40
  -1  11 -12   31.58    1.40
   1 -11  12   34.12    2.49
  -1  11 -12   28.88    1.34
  -1  11 -12   32.34    1.56
  -1  11 -13   26.93    1.24
  -1  11 -13   28.48    1.30
  -1  11 -13   25.57    1.22
   1 -11  13   23.20    1.96
   1 -11  13   26.47    2.17
   1 -11  13   27.08    1.20
  -1  11 -13   27.13    1.21
  -1  11 -13   23.44    1.14
  -1  11 -13   26.16    1.32
  -1  11 -14   16.17    0.92
   1 -11  14   18.46    0.94
   1 -11  14   15.28    1.74
   1 -11  14   14.65    1.60
  -1  11 -14   16.90    0.92
  -1  11 -14   17.40    1.04
  -1  11 -14   18.36    0.97
  -1  11 -14   18.46    1.02
  -1  11 -14   18.57    1.02
  -1  11 -14   16.45    0.93
  -1  11 -15    5.36    0.57
   1 -11  15    2.65    0.88
   1 -11  15    4.52    1.05
   1 -11  15    3.50    0.85
  -1  11 -15    6.08    0.72
  -1  11 -15    5.50    0.67
  -1  11 -15    5.45    0.64
  -1  11 -15    5.41    0.61
  -1  11 -15    5.64    0.56
   1 -11  15    4.76    0.52
  -1  11 -16    1.29    0.49
  -1  11 -16    0.85    0.49
  -1  11 -16    0.98    0.37
  -1  11 -16    1.40    0.46
  -1  11 -16    0.85    0.40
  -1  11 -16    1.15    0.36
   1 -11  16    0.69    0.33
  -1  11 -17    3.28    0.55
  -1  11 -17    3.71    0.53
  -1  11 -17    2.61    0.48
  -1  11 -17    2.56    0.47
  -1  11 -18    5.06    0.55
  -1  11 -18    5.54    0.55
  -1  11 -18    4.47    0.50
  -1  11 -18    4.14    0.45
  -1  11 -19    2.54    0.40
  -1  11 -19    3.15    0.41
  -1  11 -19    2.37    0.35
  -1  11 -20    0.91    0.27
  -1  11 -20    0.88    0.27
   1 -10 -11   10.82    0.63
  -1  10  11    9.97    0.56
  -1  10  11    9.12    0.59
   1 -10 -11    9.58    0.60
  -1  10  11   10.12    0.63
   1 -10 -10    4.06    0.47
  -1  10  10    3.79    0.52
  -1  10  10    4.17    0.48
   1 -10 -10    4.06    0.51
  -1  10  10    3.21    0.47
  -1  10  10    3.34    0.41
   1 -10 -10    3.64    0.49
   1 -10 -10    4.40    0.51
   1 -10  -9    5.06    0.59
   1 -10  -9    4.08    0.52
  -1  10   9    4.25    0.56
   1 -10  -9    3.48    0.55
  -1  10   9    4.76    0.56
  -1  10   9    4.16    0.51
   1 -10  -9    4.27    0.52
   1 -10  -9    4.67    0.56
   1 -10  -8   10.10    0.79
   1 -10  -8    9.41    0.74
  -1  10   8   11.56    0.84
   1 -10  -8    8.99    0.65
  -1  10   8   11.74    0.81
   1 -10  -8   11.13    0.83
   1 -10  -8    9.65    0.79
   1 -10  -8   10.27    0.77
  -1  10   8   10.90    0.78
  -1  10   7   24.22    1.18
  -1  10   7   23.57    1.21
  -1  10   7   23.98    1.22
   1 -10  -7   21.68    1.08
   1 -10  -7   25.46    1.28
   1 -10  -7   24.66    1.24
   1 -10  -7   25.14    1.28
  -1  10   7   23.50    1.20
   1 -10  -7   25.20    1.25
   1 -10  -7   24.10    1.17
   1 -10  -7   24.11    1.24
   1 -10  -6    1.48    0.52
   1 -10  -6    1.90    0.51
   1 -10  -6    1.53    0.54
   1 -10  -6    2.00    0.46
   1 -10  -6    1.66    0.55
  -1  10   6    0.62    0.51
  -1  10   6    1.81    0.57
  -1  10   6    1.93    0.52
   1 -10  -6    1.91    0.51
   1 -10  -6    1.39    0.54
  -1  10   6    1.85    0.55
   1 -10  -5   36.33    1.60
   1 -10  -5   34.49    1.57
   1 -10  -5   35.46    1.53
   1 -10  -5   30.96    1.41
  -1  10   5   32.37    1.36
   1 -10  -5   33.95    1.59
  -1  10   5   35.01    1.56
  -1  10   5   35.54    1.57
  -1  10   5   31.75    1.43
   1 -10  -5   33.82    1.59
   1 -10  -5   34.40    1.56
   1 -10  -5   33.11    2.61
   1 -10  -4    1.19    0.90
   1 -10  -4    1.71    0.44
  -1  10   4    1.69    0.57
  -1  10   4    1.54    0.46
  -1  10   4    1.92    0.51
  -1  10   4    1.62    0.99
   1 -10  -4    3.21    0.57
   1 -10  -4    1.75    0.55
   1 -10  -4    2.29    0.61
   1 -10  -4    1.80    0.40
   1 -10  -4    1.79    0.57
   1 -10  -4    1.78    0.57
   1 -10  -4    1.40    0.54
  -1  10   3   11.47    0.78
   1 -10  -3   13.07    1.72
   1 -10  -3   13.07    0.81
   1 -10  -3   13.00    0.95
   1 -10  -3   14.15    0.97
   1 -10  -3   11.19    0.80
  -1  10   3   11.25    0.83
  -1  10   3   12.04    0.93
  -1  10   3   10.70    1.52
  -1  10   3   11.13    0.89
   1 -10  -3   12.80    0.91
   1 -10  -3   12.18    0.93
  -1  10   3   11.65    0.80
   1 -10  -3   11.52    0.89
  -1  10   2    4.12    1.03
   1 -10  -2    3.34    1.09
  -1  10   2    3.58    0.61
   1 -10  -2    4.17    0.63
   1 -10  -2    4.60    0.63
  -1  10   2    4.50    0.66
  -1  10   2    5.06    0.67
   1 -10  -2    4.05    0.54
  -1  10   2    4.02    0.60
   1 -10  -2    4.29    0.53
  -1  10   2    3.64    1.09
   1 -10  -2    4.00    0.63
   1 -10  -2    4.55    0.64
  -1  10   1    0.16    0.44
  -1  10   1    0.27    0.48
   1 -10  -1    1.11    0.50
   1 -10  -1    0.54    0.45
  -1  10   1    0.44    0.39
  -1  10   1    1.07    0.53
  -1  10   1    0.93    0.83
  -1  10   1    0.06    0.43
   1 -10  -1    0.64    0.38
  -1  10   1    0.69    0.48
   1 -10  -1    0.41    0.70
   1 -10  -1    0.61    0.57
  -1  10   1    0.67    0.90
   1 -10  -1    0.17    0.45
   1 -10  -1    0.60    0.58
   1 -10  -1    0.99    0.51
   1 -10  -1    1.02    0.49
  -1  10   0    3.50    0.59
  -1  10   0    3.69    1.07
  -1  10   0    3.64    0.59
  -1  10   0    3.20    0.59
   1 -10   0    2.55    0.58
   1 -10   0    3.17    0.56
  -1  10   0    3.44    0.50
  -1  10   0    3.14    0.55
   1 -10   0    2.79    0.46
   1 -10   0    3.69    0.55
  -1  10   0    3.29    0.62
  -1  10   0    3.18    0.50
  -1  10   0    3.54    0.59
   1 -10   0    3.75    0.96
   1 -10   0    2.16    0.90
  -1  10   0    2.98    1.06
   1 -10   0    3.57    0.61
   1 -10   0    3.40    0.60
  -1  10  -1    9.19    1.44
  -1  10  -1    9.72    0.79
   1 -10   1   10.28    0.82
   1 -10   1    9.62    0.78
  -1  10  -1    8.60    0.76
  -1  10  -1    7.64    0.69
  -1  10  -1    9.34    0.79
   1 -10   1   10.02    0.76
   1 -10   1    9.83    0.71
  -1  10  -1    9.50    0.81
  -1  10  -1    9.30    0.81
   1 -10   1   11.16    1.51
   1 -10   1    8.23    1.35
   1 -10   1    9.98    1.36
  -1  10  -1    8.84    1.34
   1 -10   1    8.72    1.17
  -1  10  -1    8.72    0.75
   1 -10   1   11.08    0.85
   1 -10   1    9.67    0.79
   1 -10   1    9.50    0.80
   1 -10   2    8.90    0.72
   1 -10   2    9.12    0.67
  -1  10  -2    7.43    0.72
   1 -10   2    9.34    1.47
  -1  10  -2    9.31    0.79
  -1  10  -2    9.31    0.77
  -1  10  -2    9.03    1.26
   1 -10   2    7.58    1.23
   1 -10   2    7.98    1.33
   1 -10   2    8.45    1.37
  -1  10  -2   10.13    1.46
  -1  10  -2    8.90    0.75
  -1  10  -2    8.85    0.73
  -1  10  -2    8.12    0.75
   1 -10   2    7.99    0.71
   1 -10   2    8.78    0.77
   1 -10   2    8.92    0.77
   1 -10   3    7.23    0.67
  -1  10  -3    7.50    0.69
  -1  10  -3    6.88    1.33
  -1  10  -3    6.67    0.65
  -1  10  -3    7.59    0.73
  -1  10  -3    7.34    0.70
   1 -10   3    7.50    1.36
  -1  10  -3    5.94    1.08
   1 -10   3    6.43    1.18
  -1  10  -3    5.99    0.67
  -1  10  -3    7.54    0.72
   1 -10   3    7.48    1.35
   1 -10   3    7.51    0.68
   1 -10   3    6.92    0.61
  -1  10  -3    7.84    0.76
   1 -10   3    5.42    1.25
   1 -10   3   10.10    1.42
   1 -10   3    7.56    1.32
   1 -10   3    8.81    0.75
   1 -10   3    8.33    0.73
   1 -10   3    7.65    0.63
  -1  10  -4    3.83    1.14
  -1  10  -4    4.41    0.53
  -1  10  -4    4.72    0.62
   1 -10   4    4.23    1.14
   1 -10   4    5.35    1.26
   1 -10   4    6.06    0.61
  -1  10  -4    4.69    0.63
   1 -10   4    4.50    0.53
  -1  10  -4    4.84    0.61
  -1  10  -4    4.15    0.58
   1 -10   4    4.72    0.53
   1 -10   4    5.70    0.63
   1 -10   4    5.51    1.27
   1 -10   4    4.36    1.14
  -1  10  -5    9.32    0.70
  -1  10  -5   12.92    0.89
  -1  10  -5   11.91    0.82
  -1  10  -5   11.18    0.80
   1 -10   5   11.59    1.58
   1 -10   5   11.41    1.57
   1 -10   5   14.32    1.72
   1 -10   5   11.95    0.74
  -1  10  -5   11.96    0.85
   1 -10   5   12.75    0.83
   1 -10   5   13.42    1.68
   1 -10   5   11.26    0.76
   1 -10   5   11.20    0.82
  -1  10  -6   25.21    1.25
  -1  10  -6   23.99    1.28
  -1  10  -6   20.78    2.10
  -1  10  -6   24.08    1.18
   1 -10   6   26.10    2.20
  -1  10  -6   23.42    1.22
   1 -10   6   24.19    1.18
   1 -10   6   23.69    1.09
   1 -10   6   23.03    2.09
  -1  10  -6   21.94    1.20
  -1  10  -6   24.42    1.15
   1 -10   6   23.71    1.12
   1 -10   6   25.41    1.23
   1 -10   6   26.06    2.19
   1 -10   6   26.93    2.26
   1 -10   6   25.73    2.16
  -1  10  -7   15.60    1.03
  -1  10  -7   15.29    1.83
  -1  10  -7   17.47    0.94
  -1  10  -7   18.33    1.00
   1 -10   7   20.77    1.97
   1 -10   7   18.65    1.83
   1 -10   7   19.38    1.89
  -1  10  -7   18.30    1.07
   1 -10   7   18.78    0.93
  -1  10  -7   18.11    1.06
   1 -10   7   19.43    1.95
   1 -10   7   20.45    2.01
   1 -10   7   19.04    0.98
   1 -10   7   18.03    1.68
   1 -10   8    9.38    1.32
   1 -10   8    9.58    0.71
   1 -10   8    7.37    1.38
   1 -10   8    7.38    1.30
  -1  10  -8    7.10    1.35
  -1  10  -8    8.31    0.67
   1 -10   8    6.66    1.06
   1 -10   8   11.40    1.55
   1 -10   8    7.39    1.31
  -1  10  -8    8.57    0.81
   1 -10   8    9.30    0.66
   1 -10   8    8.71    1.44
  -1  10  -8    7.53    0.74
  -1  10  -8    7.60    0.75
   1 -10   9   84.26    2.71
   1 -10   9   83.35    3.91
   1 -10   9   80.18    3.67
   1 -10   9   84.15    4.11
   1 -10   9   84.47    3.99
   1 -10   9   87.34    4.10
  -1  10  -9   84.60    2.81
  -1  10  -9   81.71    2.86
  -1  10  -9   82.02    4.12
  -1  10  -9   81.50    2.68
  -1  10  -9   79.10    2.75
  -1  10  -9   77.20    2.72
  -1  10 -10   28.13    1.28
  -1  10 -10   27.06    2.40
  -1  10 -10   27.30    1.40
  -1  10 -10   27.11    1.43
   1 -10  10   26.88    2.36
  -1  10 -10   29.28    1.36
  -1  10 -10   25.28    1.26
  -1  10 -10   25.50    1.25
   1 -10  10   28.34    2.23
   1 -10  10   27.56    1.26
  -1  10 -10   27.37    1.28
   1 -10  10   26.20    2.09
   1 -10  10   27.70    2.27
   1 -10  10   28.91    2.20
   1 -10  10   26.25    2.00
   1 -10  10   27.53    2.42
  -1  10 -11    7.04    0.69
  -1  10 -11    7.22    0.84
  -1  10 -11    6.90    0.63
   1 -10  11    6.08    1.11
   1 -10  11    5.85    1.25
  -1  10 -11    6.59    0.67
   1 -10  11    6.89    1.13
   1 -10  11    5.81    1.31
  -1  10 -11    5.75    0.62
   1 -10  11    6.78    1.17
   1 -10  11    7.91    0.68
  -1  10 -11    5.94    1.15
  -1  10 -11    6.83    0.58
  -1  10 -11    7.93    0.73
   1 -10  11    6.73    1.33
   1 -10  11    8.20    1.22
   1 -10  11    9.27    1.32
   1 -10  12   90.07    4.55
  -1  10 -12   92.02    3.00
  -1  10 -12   94.04    3.10
   1 -10  12   97.66    4.34
   1 -10  12   96.17    4.48
   1 -10  12   91.81    4.17
  -1  10 -12   96.31    3.05
  -1  10 -12   91.94    2.98
   1 -10  12   99.87    4.79
   1 -10  12   97.35    3.08
   1 -10  12   93.17    4.40
  -1  10 -12   93.02    2.99
  -1  10 -12   98.11    3.14
  -1  10 -12   94.58    2.95
  -1  10 -12   95.84    3.09
   1 -10  12   90.90    4.15
  -1  10 -13   12.57    0.85
  -1  10 -13   13.81    0.94
   1 -10  13   12.42    1.55
   1 -10  13   12.89    1.66
  -1  10 -13   12.51    0.87
  -1  10 -13   13.93    0.91
   1 -10  13   11.60    1.53
   1 -10  13   12.66    1.47
  -1  10 -13   13.25    0.90
   1 -10  13   13.80    1.78
   1 -10  13   12.90    1.45
  -1  10 -14    1.06    0.47
  -1  10 -14    0.68    0.44
   1 -10  14    0.30    0.65
  -1  10 -14    1.39    0.57
  -1  10 -14    0.40    0.45
  -1  10 -14    1.22    0.60
  -1  10 -14    0.50    0.60
  -1  10 -14    0.63    0.41
  -1  10 -14    0.41    0.48
  -1  10 -14    3.10    0.62
   1 -10  14    0.79    0.86
   1 -10  14    0.98    0.89
   1 -10  14    0.21    0.66
  -1  10 -15   30.71    1.35
   1 -10  15   29.67    2.14
  -1  10 -15   30.49    1.39
  -1  10 -15   31.56    1.47
  -1  10 -15   30.13    1.41
  -1  10 -15   35.34    1.47
   1 -10  15   26.69    2.22
  -1  10 -15   31.80    1.38
  -1  10 -15   36.23    1.53
  -1  10 -15   30.58    1.51
  -1  10 -16    1.45    0.41
  -1  10 -16    2.38    0.58
  -1  10 -16    3.75    0.65
  -1  10 -16    1.13    0.49
   1 -10  16    1.11    0.75
   1 -10  16    0.98    0.96
  -1  10 -16    1.40    0.45
  -1  10 -16    2.83    0.63
  -1  10 -16    2.10    0.56
  -1  10 -17    0.67    0.48
  -1  10 -17    0.96    0.48
  -1  10 -17    0.34    0.48
  -1  10 -17    1.13    0.48
  -1  10 -18   39.46    1.51
  -1  10 -18   37.78    1.50
  -1  10 -18   38.81    1.48
   1 -10  18   34.38    1.33
  -1  10 -18   35.64    1.44
  -1  10 -19    3.02    0.48
  -1  10 -19    3.72    0.52
  -1  10 -19    3.16    0.47
  -1  10 -20    8.23    0.54
  -1  10 -20    8.00    0.54
  -1  10 -21    3.06    0.32
   1  -9 -13    3.01    0.37
   1  -9 -12    2.25    0.45
   1  -9 -12    2.77    0.44
   1  -9 -12    2.73    0.39
  -1   9  12    3.20    0.44
   1  -9 -12    3.39    0.48
  -1   9  12    2.92    0.39
   1  -9 -11    0.76    0.41
  -1   9  11    0.45    0.41
   1  -9 -11    2.03    0.48
  -1   9  11    1.00    0.42
  -1   9  11    0.58    0.33
   1  -9 -11    1.04    0.41
  -1   9  11    1.69    0.41
   1  -9 -11    0.89    0.43
   1  -9 -10   10.49    0.71
   1  -9 -10   11.37    0.79
   1  -9 -10   11.56    0.82
   1  -9 -10   10.95    0.83
  -1   9  10    7.89    1.18
  -1   9  10    9.66    0.71
  -1   9  10   10.96    0.78
   1  -9 -10   10.38    0.76
  -1   9  10   10.71    0.72
  -1   9  10   11.91    0.78
   1  -9 -10   11.78    0.85
   1  -9  -9   21.30    1.07
  -1   9   9   21.59    1.12
  -1   9   9   18.43    1.79
   1  -9  -9   21.28    1.09
   1  -9  -9   22.03    1.16
   1  -9  -9   22.67    1.19
  -1   9   9   20.48    1.10
  -1   9   9   20.92    1.08
   1  -9  -9   21.85    1.17
  -1   9   9   18.25    1.02
  -1   9   9   21.85    1.11
   1  -9  -9   21.28    1.18
  -1   9   9   22.93    1.08
   1  -9  -8    1.83    0.51
  -1   9   8    1.82    0.51
  -1   9   8    1.28    0.51
  -1   9   8    2.10    0.55
  -1   9   8    1.06    0.80
   1  -9  -8    1.99    0.48
   1  -9  -8    1.65    0.51
   1  -9  -8    1.30    0.40
   1  -9  -8    2.09    0.56
  -1   9   8    1.86    0.54
  -1   9   8    1.49    0.45
   1  -9  -8    1.07    0.58
  -1   9   8    0.11    0.53
   1  -9  -8    1.59    0.54
   1  -9  -8    1.62    0.54
   1  -9  -7   20.70    1.11
  -1   9   7   21.99    1.17
  -1   9   7   21.62    1.15
  -1   9   7   19.75    1.89
  -1   9   7   22.05    1.20
   1  -9  -7   22.41    1.25
   1  -9  -7   20.91    1.15
   1  -9  -7   21.53    1.21
   1  -9  -7   18.97    1.03
   1  -9  -7   18.39    2.04
  -1   9   7   20.44    1.07
   1  -9  -7   22.08    1.25
  -1   9   7   22.09    1.18
  -1   9   7   19.45    1.07
   1  -9  -7   22.70    1.22
   1  -9  -7   20.45    1.21
  -1   9   6    1.58    0.55
   1  -9  -6    0.91    0.54
  -1   9   6    1.55    0.45
   1  -9  -6    1.23    0.46
  -1   9   6    1.31    0.54
  -1   9   6    1.23    0.54
  -1   9   6    0.78    0.94
  -1   9   6    1.42    0.54
  -1   9   6   -0.11    0.81
   1  -9  -6    1.30    0.55
   1  -9  -6    1.48    0.42
   1  -9  -6    1.60    0.99
   1  -9  -6    1.40    0.51
   1  -9  -6    1.36    0.51
   1  -9  -6    1.91    0.62
   1  -9  -6    1.23    0.54
  -1   9   6    0.35    0.52
  -1   9   5   85.52    2.88
  -1   9   5   92.66    3.06
   1  -9  -5   94.46    3.15
   1  -9  -5   96.42    3.03
  -1   9   5   87.43    2.89
  -1   9   5   91.63    3.07
  -1   9   5   94.64    3.03
  -1   9   5  100.87    4.63
  -1   9   5   88.51    4.10
  -1   9   5   91.93    3.07
   1  -9  -5   88.60    2.89
   1  -9  -5   96.01    3.15
   1  -9  -5   88.71    2.92
   1  -9  -5   98.88    4.64
   1  -9  -5   91.93    3.11
   1  -9  -5   94.79    3.08
  -1   9   5   88.46    2.89
   1  -9  -5   95.97    3.13
   1  -9  -5   93.17    3.15
  -1   9   4   17.68    0.97
   1  -9  -4   21.86    1.19
  -1   9   4   20.00    1.12
   1  -9  -4   19.26    1.00
   1  -9  -4   20.45    1.14
   1  -9  -4   20.41    1.17
   1  -9  -4   21.41    1.08
  -1   9   4   20.16    1.05
  -1   9   4   19.43    1.15
  -1   9   4   21.26    1.10
  -1   9   4   15.72    1.84
  -1   9   4   19.65    1.77
   1  -9  -4   19.91    1.01
   1  -9  -4   22.44    1.21
   1  -9  -4   16.98    1.95
   1  -9  -4   21.14    1.16
  -1   9   4   18.64    0.99
  -1   9   3   21.17    1.83
   1  -9  -3   21.26    1.13
   1  -9  -3   21.58    1.17
   1  -9  -3   19.73    1.01
  -1   9   3   20.31    1.09
   1  -9  -3   20.36    1.05
  -1   9   3   22.71    1.18
  -1   9   3   20.42    1.06
  -1   9   3   20.79    1.75
   1  -9  -3   20.20    1.03
   1  -9  -3   21.13    2.05
  -1   9   3   20.50    2.03
   1  -9  -3   21.27    1.15
   1  -9  -3   21.31    1.16
   1  -9  -2    7.93    0.76
   1  -9  -2    7.82    0.72
   1  -9  -2    8.92    0.69
  -1   9   2    7.63    0.68
  -1   9   2    8.83    0.74
  -1   9   2    8.53    0.68
   1  -9  -2    8.67    1.23
   1  -9  -2    6.99    1.06
  -1   9   2    7.42    1.36
  -1   9   2    9.48    1.35
  -1   9   2    7.70    1.11
  -1   9   2    9.48    0.80
   1  -9  -2    7.53    1.02
   1  -9  -2    8.72    0.74
   1  -9  -2    8.80    0.76
   1  -9  -2   10.25    0.80
  -1   9   1   12.83    0.85
   1  -9  -1   13.80    0.91
   1  -9  -1   12.89    0.86
   1  -9  -1   13.06    0.85
  -1   9   1   11.21    0.80
   1  -9  -1   12.42    0.78
  -1   9   1   11.96    0.83
  -1   9   1   11.61    0.77
   1  -9  -1   11.52    1.35
   1  -9  -1   12.11    1.51
   1  -9  -1   10.99    1.38
  -1   9   1   11.38    1.45
  -1   9   1   13.78    1.58
  -1   9   1   10.02    1.14
  -1   9   1   12.33    0.87
  -1   9   1   11.99    0.78
   1  -9  -1   12.82    0.86
   1  -9  -1   12.48    0.86
   1  -9   0    9.73    0.73
  -1   9   0    9.77    0.77
   1  -9   0    9.27    0.76
  -1   9   0   10.06    1.40
  -1   9   0   10.74    0.76
  -1   9   0   10.23    0.72
   1  -9   0   10.15    0.75
  -1   9   0    8.84    0.75
  -1   9   0   10.33    0.75
   1  -9   0    9.61    0.68
  -1   9   0   10.65    0.78
  -1   9   0    8.13    1.33
   1  -9   0    7.82    1.04
   1  -9   0   11.91    1.53
   1  -9   0    8.38    1.27
   1  -9   0    9.71    1.30
   1  -9   0    9.89    0.77
   1  -9   0    9.34    0.74
   1  -9   0    9.14    0.75
   1  -9   1    4.81    0.84
  -1   9  -1    6.45    1.17
  -1   9  -1    6.13    0.64
   1  -9   1    5.42    0.61
  -1   9  -1    5.01    0.61
  -1   9  -1    6.20    0.59
  -1   9  -1    6.14    0.65
   1  -9   1    5.99    0.61
   1  -9   1    5.71    0.53
  -1   9  -1    5.35    0.61
   1  -9   1    6.78    1.25
  -1   9  -1    6.26    0.67
  -1   9  -1    5.83    0.53
  -1   9  -1    5.27    0.51
  -1   9  -1    4.64    1.03
   1  -9   1    4.55    1.13
   1  -9   1    6.16    1.02
  -1   9  -1    6.47    0.61
   1  -9   1    5.64    1.19
   1  -9   1    8.80    1.27
   1  -9   1    6.38    0.62
   1  -9   1    5.80    0.63
  -1   9  -2   23.12    1.77
   1  -9   2   23.81    1.14
  -1   9  -2   21.82    1.11
  -1   9  -2   24.34    2.03
  -1   9  -2   25.77    1.17
  -1   9  -2   24.06    1.12
  -1   9  -2   24.17    1.14
   1  -9   2   24.44    1.12
  -1   9  -2   24.35    1.18
   1  -9   2   25.16    2.03
  -1   9  -2   23.83    1.15
   1  -9   2   24.43    1.06
  -1   9  -2   25.26    1.17
  -1   9  -2   23.63    1.05
   1  -9   2   19.60    1.86
   1  -9   2   25.23    1.98
   1  -9   2   24.97    1.73
   1  -9   2   23.77    1.08
   1  -9   2   22.81    1.15
   1  -9   2   24.20    1.15
  -1   9  -3    7.23    1.23
  -1   9  -3    8.08    0.64
  -1   9  -3    6.90    0.63
  -1   9  -3    8.62    0.68
   1  -9   3    8.62    0.65
  -1   9  -3    8.25    0.69
   1  -9   3    5.66    1.20
   1  -9   3    7.23    0.57
  -1   9  -3    8.51    0.69
  -1   9  -3    6.80    0.59
  -1   9  -3    7.95    1.06
   1  -9   3    7.74    1.33
   1  -9   3    6.32    1.20
   1  -9   3    7.74    1.03
   1  -9   3    7.63    0.66
   1  -9   3    8.01    0.61
  -1   9  -4   28.11    1.24
   1  -9   4   30.18    1.19
  -1   9  -4   27.97    1.30
   1  -9   4   29.93    1.25
   1  -9   4   32.39    2.28
  -1   9  -4   28.03    1.25
  -1   9  -4   29.98    1.22
   1  -9   4   32.40    2.24
   1  -9   4   25.86    1.78
  -1   9  -4   29.29    1.29
  -1   9  -4   27.42    1.21
  -1   9  -4   25.39    2.13
   1  -9   4   31.03    1.31
   1  -9   4   29.42    1.21
   1  -9   5   37.30    1.38
   1  -9   5   34.98    2.40
  -1   9  -5   36.08    1.51
  -1   9  -5   36.82    1.45
  -1   9  -5   35.57    1.42
   1  -9   5   38.79    2.50
   1  -9   5   37.87    2.50
   1  -9   5   34.21    2.35
   1  -9   5   34.02    2.08
  -1   9  -5   36.33    1.49
  -1   9  -5   36.00    1.39
   1  -9   5   38.67    1.44
   1  -9   5   34.92    2.21
  -1   9  -6   23.51    1.16
  -1   9  -6   24.08    1.16
  -1   9  -6   24.95    2.06
  -1   9  -6   22.23    1.05
  -1   9  -6   23.96    1.10
   1  -9   6   24.23    2.04
   1  -9   6   22.89    1.86
   1  -9   6   21.46    1.91
   1  -9   6   24.19    1.97
  -1   9  -6   22.50    1.15
   1  -9   6   24.35    1.04
   1  -9   6   27.46    2.11
  -1   9  -6   23.24    1.15
   1  -9   6   25.03    1.75
   1  -9   6   22.64    1.77
   1  -9   6   23.84    1.07
  -1   9  -7   26.29    1.28
  -1   9  -7   27.17    1.17
  -1   9  -7   28.11    2.22
  -1   9  -7   27.12    1.27
  -1   9  -7   27.12    1.28
  -1   9  -7   25.58    1.13
  -1   9  -7   29.30    1.34
   1  -9   7   27.59    2.13
   1  -9   7   28.21    2.20
   1  -9   7   29.02    2.04
   1  -9   7   29.27    2.10
   1  -9   7   27.91    1.88
   1  -9   7   27.89    2.19
   1  -9   7   28.48    2.03
   1  -9   7   28.54    1.20
   1  -9   8   30.93    2.19
   1  -9   8   34.78    1.38
  -1   9  -8   31.32    1.33
  -1   9  -8   30.42    2.30
  -1   9  -8   32.38    1.52
   1  -9   8   33.79    2.16
   1  -9   8   33.96    2.28
   1  -9   8   36.26    2.47
   1  -9   8   34.50    2.37
   1  -9   8   30.92    2.07
  -1   9  -8   33.66    1.43
  -1   9  -8   31.79    1.40
  -1   9  -8   32.17    1.39
   1  -9   8   32.25    2.40
  -1   9  -9   74.44    2.35
  -1   9  -9   76.65    2.50
  -1   9  -9   74.05    3.68
  -1   9  -9   73.47    2.60
  -1   9  -9   69.54    3.18
   1  -9   9   72.64    3.42
  -1   9  -9   73.07    2.52
  -1   9  -9   70.27    2.45
  -1   9  -9   73.05    2.47
   1  -9   9   71.95    3.60
  -1   9  -9   75.37    2.46
   1  -9   9   74.49    3.87
  -1   9  -9   80.09    2.54
   1  -9   9   78.25    3.93
  -1   9  -9   69.11    2.39
   1  -9   9   73.19    3.34
   1  -9   9   77.45    3.63
   1  -9   9   75.23    3.70
   1  -9   9   82.69    3.78
  -1   9 -10    2.90    0.43
  -1   9 -10    2.84    0.90
  -1   9 -10    2.57    0.55
  -1   9 -10    1.93    0.63
  -1   9 -10    2.32    0.60
  -1   9 -10    3.77    0.93
   1  -9  10    2.62    0.86
  -1   9 -10    3.95    0.58
  -1   9 -10    2.13    0.49
  -1   9 -10    2.69    0.48
  -1   9 -10    2.98    0.56
  -1   9 -10    2.29    0.50
  -1   9 -10    3.21    0.59
   1  -9  10    3.17    1.06
   1  -9  10    3.00    0.91
   1  -9  10    3.07    0.93
   1  -9  10    2.77    0.91
   1  -9  10    3.20    1.01
   1  -9  10    2.28    0.89
  -1   9 -11  166.61    4.82
  -1   9 -11  169.63    4.97
  -1   9 -11  152.85    5.86
  -1   9 -11  164.25    4.84
   1  -9  11  172.52    6.70
  -1   9 -11  157.50    4.78
   1  -9  11  168.72    6.15
  -1   9 -11  151.74    4.66
   1  -9  11  168.58    6.51
  -1   9 -11  163.05    4.72
  -1   9 -11  155.51    4.80
  -1   9 -11  172.65    4.73
  -1   9 -11  165.65    4.87
  -1   9 -11  158.57    6.05
   1  -9  11  166.70    6.35
   1  -9  11  162.20    6.05
   1  -9  11  157.36    5.88
   1  -9  11  160.50    6.13
   1  -9  12   24.39    2.12
   1  -9  12   24.28    2.14
  -1   9 -12   24.00    1.14
  -1   9 -12   23.18    1.21
   1  -9  12   26.43    1.97
   1  -9  12   23.96    2.06
   1  -9  12   21.89    1.84
  -1   9 -12   23.45    1.20
  -1   9 -12   22.76    1.22
   1  -9  12   23.26    2.21
  -1   9 -12   22.30    1.08
  -1   9 -12   21.68    1.82
  -1   9 -12   25.61    1.15
  -1   9 -12   23.80    1.25
  -1   9 -12   22.37    1.08
  -1   9 -12   20.29    1.85
  -1   9 -12   22.93    1.15
   1  -9  12   23.15    1.95
   1  -9  13    9.36    1.46
   1  -9  13   10.98    1.51
  -1   9 -13   12.01    0.86
  -1   9 -13   11.13    0.76
   1  -9  13   10.42    1.33
   1  -9  13   11.16    1.47
  -1   9 -13   10.67    0.89
  -1   9 -13   12.79    0.92
   1  -9  13   10.87    1.61
  -1   9 -13   12.26    0.81
  -1   9 -13   12.33    0.92
  -1   9 -13   10.35    1.41
  -1   9 -13   11.10    0.97
  -1   9 -13   12.03    0.80
  -1   9 -13   12.85    0.91
   1  -9  14   52.12    3.29
  -1   9 -14   60.34    2.17
  -1   9 -14   58.14    2.13
   1  -9  14   52.07    3.31
  -1   9 -14   59.61    2.18
  -1   9 -14   61.42    2.25
  -1   9 -14   57.13    2.09
  -1   9 -14   58.20    2.30
  -1   9 -14   60.21    2.25
  -1   9 -14   55.91    3.27
  -1   9 -14   55.37    1.99
   1  -9  14   55.64    3.09
  -1   9 -14   58.64    2.21
  -1   9 -14   60.56    2.22
   1  -9  14   57.60    3.53
   1  -9  15   12.98    1.60
  -1   9 -15   14.63    1.01
  -1   9 -15   16.26    1.11
   1  -9  15   16.08    1.91
  -1   9 -15   15.14    1.02
  -1   9 -15   16.03    1.03
  -1   9 -15   15.80    0.99
  -1   9 -15   15.50    1.06
  -1   9 -15   16.38    1.00
  -1   9 -15   16.95    0.96
   1  -9  16    3.40    0.94
   1  -9  16    2.03    0.80
  -1   9 -16    3.25    0.65
  -1   9 -16    2.58    0.65
  -1   9 -16    3.11    0.62
  -1   9 -16    2.51    0.60
  -1   9 -16    3.35    0.59
  -1   9 -16    2.93    0.51
  -1   9 -16    2.86    0.64
  -1   9 -16    2.94    0.51
  -1   9 -17   20.58    1.17
  -1   9 -17   21.64    1.15
  -1   9 -17   23.15    1.20
  -1   9 -17   22.09    1.19
  -1   9 -17   21.93    1.18
   1  -9  18   10.98    1.26
  -1   9 -18   12.82    0.89
  -1   9 -18   13.82    0.89
  -1   9 -18   13.19    0.88
  -1   9 -18   14.38    0.90
  -1   9 -19    0.51    0.43
  -1   9 -19    0.30    0.44
  -1   9 -19    0.51    0.40
  -1   9 -20   13.09    0.74
  -1   9 -20   12.08    0.75
  -1   9 -20   14.46    0.77
  -1   9 -20   13.48    0.73
  -1   9 -21    5.74    0.44
  -1   9 -21    6.58    0.50
   1  -8 -15    2.36    0.35
  -1   8  15    2.09    0.31
  -1   8  15    2.41    0.30
   1  -8 -14    0.96    0.36
   1  -8 -14    0.76    0.36
   1  -8 -14    1.50    0.42
  -1   8  14    0.45    0.32
   1  -8 -13    6.51    0.60
  -1   8  13    8.39    0.63
   1  -8 -13    7.38    0.63
   1  -8 -13    7.90    0.64
  -1   8  13    7.91    0.53
  -1   8  13    7.95    0.60
  -1   8  13    7.96    0.62
   1  -8 -12    5.21    0.57
  -1   8  12    4.06    0.56
   1  -8 -12    5.57    0.65
  -1   8  12    5.02    1.03
   1  -8 -12    5.89    0.64
  -1   8  12    5.71    0.56
  -1   8  12    6.56    0.61
   1  -8 -12    4.67    0.60
  -1   8  11    7.71    0.66
   1  -8 -11    7.31    0.73
  -1   8  11    7.30    0.69
   1  -8 -11    7.33    0.72
  -1   8  11    6.07    0.59
   1  -8 -11    6.39    0.63
  -1   8  11    6.18    0.63
  -1   8  11    4.54    1.09
   1  -8 -11    7.70    0.74
  -1   8  11    6.17    0.67
   1  -8 -11    7.75    0.69
   1  -8 -11    6.57    0.67
   1  -8 -11    7.84    0.66
   1  -8 -10    2.45    0.60
  -1   8  10    1.76    0.50
  -1   8  10    3.06    0.55
  -1   8  10    1.97    0.47
  -1   8  10    2.86    0.56
  -1   8  10    1.91    0.91
   1  -8 -10    1.55    0.56
   1  -8 -10    3.01    0.60
   1  -8 -10    2.05    0.53
   1  -8 -10    3.35    0.54
  -1   8  10    2.14    0.57
   1  -8 -10    1.89    0.53
   1  -8  -9   10.08    0.78
  -1   8   9   11.35    0.84
   1  -8  -9   10.82    0.91
  -1   8   9   10.98    0.85
  -1   8   9   11.73    0.84
  -1   8   9   11.26    0.87
  -1   8   9   10.56    0.83
  -1   8   9    9.94    1.49
   1  -8  -9   11.15    0.91
  -1   8   9   11.51    0.86
   1  -8  -9   10.80    0.81
   1  -8  -9   12.11    0.94
   1  -8  -9   10.32    0.85
  -1   8   9   10.06    0.83
   1  -8  -9   12.23    0.91
   1  -8  -9   10.84    0.91
   1  -8  -8   13.36    0.89
  -1   8   8   15.90    0.96
  -1   8   8   14.47    0.96
   1  -8  -8   15.49    1.04
   1  -8  -8   15.55    0.97
  -1   8   8   14.90    0.99
  -1   8   8   16.04    0.98
  -1   8   8   13.95    1.72
  -1   8   8   13.93    0.96
   1  -8  -8   16.01    1.06
  -1   8   8   13.71    0.96
   1  -8  -8   15.04    1.02
   1  -8  -8   14.03    0.95
   1  -8  -8   16.35    1.05
  -1   8   8   13.94    0.94
   1  -8  -8   13.88    1.03
   1  -8  -7   53.50    1.99
  -1   8   7   55.62    2.02
  -1   8   7   55.53    2.07
   1  -8  -7   52.39    2.12
   1  -8  -7   53.91    2.05
  -1   8   7   57.07    2.08
  -1   8   7   52.67    2.03
   1  -8  -7   55.05    3.39
   1  -8  -7   51.89    1.89
   1  -8  -7   55.96    2.16
  -1   8   7   54.28    2.06
  -1   8   7   55.16    3.17
  -1   8   7   54.61    2.02
   1  -8  -7   51.36    2.05
   1  -8  -7   54.00    2.12
  -1   8   7   52.66    1.99
   1  -8  -7   52.31    2.13
   1  -8  -7   53.82    2.10
   1  -8  -6   19.22    2.00
   1  -8  -6   18.77    1.10
   1  -8  -6   18.98    0.93
   1  -8  -6   18.60    0.99
   1  -8  -6   17.20    1.09
  -1   8   6   17.22    1.03
  -1   8   6   17.36    0.99
   1  -8  -6   16.83    1.00
  -1   8   6   16.26    0.99
  -1   8   6   18.69    1.06
  -1   8   6   18.59    1.94
  -1   8   6   16.33    1.75
  -1   8   6   17.45    1.03
  -1   8   6   16.45    1.00
   1  -8  -6   18.56    1.11
   1  -8  -6   17.49    1.05
   1  -8  -6   17.25    1.07
  -1   8   6   16.91    0.99
   1  -8  -6   16.09    1.08
   1  -8  -5  293.58    9.82
   1  -8  -5  279.15    7.87
   1  -8  -5  286.40    8.07
  -1   8   5  284.29    7.90
  -1   8   5  270.94    7.87
   1  -8  -5  288.20    8.08
  -1   8   5  296.29    8.02
   1  -8  -5  286.05    7.92
  -1   8   5  275.28    7.85
   1  -8  -5  287.28    7.97
  -1   8   5  296.51    7.99
  -1   8   5  298.81    8.04
  -1   8   5  296.52    9.75
  -1   8   5  287.82    8.00
  -1   8   5  291.93    9.40
   1  -8  -5  287.93    8.07
   1  -8  -5  294.67    8.04
   1  -8  -5  296.19    8.07
   1  -8  -5  285.01    8.08
  -1   8   5  284.39    7.88
   1  -8  -4    4.13    1.12
   1  -8  -4    3.95    0.50
   1  -8  -4    4.16    0.59
  -1   8   4    3.68    0.55
  -1   8   4    4.28    0.53
  -1   8   4    3.83    0.89
   1  -8  -4    3.71    0.50
  -1   8   4    4.12    0.55
  -1   8   4    3.32    0.51
   1  -8  -4    4.45    0.54
  -1   8   4    4.57    0.59
  -1   8   4    4.06    0.56
  -1   8   4    4.54    1.01
  -1   8   4    4.24    0.60
  -1   8   4    5.42    1.20
   1  -8  -4    4.83    0.63
   1  -8  -4    3.93    0.59
   1  -8  -4    3.96    0.58
  -1   8   4    3.11    0.52
  -1   8   3   17.87    1.59
   1  -8  -3   20.14    0.99
  -1   8   3   20.02    1.70
   1  -8  -3   21.11    1.08
   1  -8  -3   20.93    1.10
  -1   8   3   18.28    0.94
   1  -8  -3   21.01    0.97
   1  -8  -3   18.45    1.47
   1  -8  -3   20.21    1.06
   1  -8  -3   21.38    1.02
  -1   8   3   18.14    6.28
  -1   8   3   20.12    1.01
  -1   8   3   20.02    1.00
  -1   8   3   20.69    1.06
   1  -8  -3   16.74    1.48
   1  -8  -3   22.30    1.93
  -1   8   3   19.54    1.87
   1  -8  -3   20.72    1.08
  -1   8   3   18.73    0.93
   1  -8  -3   20.06    1.07
   1  -8  -2    9.37    1.15
   1  -8  -2    8.87    0.69
   1  -8  -2    8.51    0.69
   1  -8  -2    9.11    0.63
  -1   8   2    9.87    1.14
  -1   8   2    9.08    0.72
  -1   8   2   10.01    1.30
   1  -8  -2   10.77    0.68
  -1   8   2    9.47    0.66
   1  -8  -2    9.57    0.70
  -1   8   2    9.52    0.69
  -1   8   2    8.85    0.72
  -1   8   2    8.58    0.74
   1  -8  -2    7.49    1.10
   1  -8  -2    7.24    0.96
   1  -8  -2    8.48    1.41
  -1   8   2    8.37    1.29
   1  -8  -2    8.85    0.70
   1  -8  -2    9.59    0.71
  -1   8   2    8.71    0.59
   1  -8  -2   10.55    0.76
   1  -8  -1    0.94    0.58
   1  -8  -1    2.47    0.47
   1  -8  -1    1.43    0.42
  -1   8   1    2.54    0.47
   1  -8  -1    1.56    0.35
  -1   8   1    1.33    0.40
  -1   8   1    1.01    0.40
  -1   8   1    1.47    0.69
  -1   8   1    3.38    0.91
   1  -8  -1    1.56    0.40
  -1   8   1    1.69    0.43
   1  -8  -1    1.58    0.37
  -1   8   1    1.84    0.42
  -1   8   1    1.42    0.39
   1  -8  -1    2.39    0.86
   1  -8  -1    1.22    0.62
  -1   8   1    0.70    0.66
   1  -8  -1    0.76    0.66
   1  -8  -1    2.03    0.45
   1  -8  -1    1.65    0.43
   1  -8  -1    1.85    0.44
  -1   8   0    6.53    0.60
  -1   8   0    5.77    0.83
  -1   8   0    6.79    0.61
   1  -8   0    7.56    0.61
  -1   8   0    6.56    0.59
   1  -8   0    7.54    1.18
   1  -8   0    6.49    0.57
  -1   8   0    6.62    0.58
   1  -8   0    7.44    0.55
  -1   8   0    6.70    0.59
  -1   8   0    5.66    0.53
  -1   8   0    7.46    0.64
   1  -8   0    7.22    1.10
   1  -8   0    9.59    1.15
   1  -8   0    6.80    0.92
  -1   8   0    7.40    1.15
   1  -8   0    5.78    1.03
  -1   8   0    7.15    1.05
   1  -8   0    7.98    0.65
   1  -8   0    7.36    0.60
  -1   8  -1   34.74    1.39
   1  -8   1   37.23    1.40
  -1   8  -1   35.46    1.39
  -1   8  -1   37.09    2.29
   1  -8   1   36.09    1.31
  -1   8  -1   33.93    1.37
   1  -8   1   35.04    1.36
   1  -8   1   34.87    2.25
  -1   8  -1   33.41    1.38
  -1   8  -1   34.92    1.40
   1  -8   1   37.53    2.21
   1  -8   1   33.93    2.14
  -1   8  -1   35.91    2.08
  -1   8  -1   34.60    1.36
   1  -8   1   34.05    1.94
   1  -8   1   35.74    1.39
   1  -8   1   34.90    1.40
   1  -8   1   35.33    1.32
  -1   8  -2   80.37    2.63
  -1   8  -2   85.25    2.66
   1  -8   2   86.98    3.79
  -1   8  -2   84.86    2.68
   1  -8   2   83.72    2.57
  -1   8  -2   85.27    2.69
   1  -8   2   83.88    2.63
  -1   8  -2   84.81    2.68
   1  -8   2   82.68    3.67
   1  -8   2   89.43    3.78
  -1   8  -2   85.35    3.45
  -1   8  -2   83.68    2.62
  -1   8  -2   87.68    2.71
   1  -8   2   87.48    3.39
   1  -8   2   84.50    2.67
   1  -8   2   87.39    2.61
  -1   8  -3   82.56    2.58
  -1   8  -3   82.73    2.56
  -1   8  -3   74.83    2.48
   1  -8   3   85.49    3.70
  -1   8  -3   80.15    2.58
   1  -8   3   85.30    2.50
   1  -8   3   80.74    2.54
  -1   8  -3   81.74    2.58
   1  -8   3   80.69    3.60
   1  -8   3   83.48    3.62
   1  -8   3   83.52    3.27
  -1   8  -3   82.43    3.29
  -1   8  -3   79.83    2.55
   1  -8   3   82.58    2.58
   1  -8   3   79.64    2.50
   1  -8   4    6.69    1.08
   1  -8   4    4.27    0.86
  -1   8  -4    5.76    0.50
   1  -8   4    4.72    0.79
  -1   8  -4    6.18    0.58
   1  -8   4    6.26    1.09
   1  -8   4    6.73    0.48
  -1   8  -4    5.48    0.50
  -1   8  -4    5.59    0.55
   1  -8   4    6.04    0.50
   1  -8   4    6.47    0.94
   1  -8   4    6.96    1.06
  -1   8  -4    4.80    0.76
   1  -8   5    3.93    0.89
   1  -8   5    4.85    0.94
  -1   8  -5    4.17    0.45
  -1   8  -5    4.93    0.55
  -1   8  -5    4.61    0.53
  -1   8  -5    4.48    0.48
  -1   8  -5    4.62    0.48
   1  -8   5    4.28    0.77
   1  -8   5    4.56    1.00
   1  -8   5    4.25    0.83
   1  -8   5    4.65    0.46
   1  -8   6    2.44    0.77
   1  -8   6    3.29    0.87
  -1   8  -6    2.30    0.45
  -1   8  -6    3.23    0.48
  -1   8  -6    2.62    0.40
  -1   8  -6    3.00    0.53
   1  -8   6    2.21    0.83
   1  -8   6    2.61    0.69
  -1   8  -6    2.24    0.55
  -1   8  -6    3.58    0.98
   1  -8   6    4.77    0.97
   1  -8   6    2.86    0.42
   1  -8   6    2.99    0.85
   1  -8   7   10.00    1.14
  -1   8  -7    8.99    0.67
  -1   8  -7    9.67    0.73
  -1   8  -7    9.46    0.60
   1  -8   7    9.68    1.31
  -1   8  -7    9.34    0.69
  -1   8  -7   10.23    1.02
  -1   8  -7    9.23    0.72
   1  -8   7    8.58    1.22
   1  -8   7   11.05    1.27
   1  -8   7   10.30    1.14
  -1   8  -7    8.75    1.27
  -1   8  -7   10.49    0.67
   1  -8   7    9.64    1.17
  -1   8  -8    5.44    1.09
  -1   8  -8    6.00    0.50
  -1   8  -8    5.38    0.54
  -1   8  -8    5.99    0.56
  -1   8  -8    5.72    0.56
   1  -8   8    4.67    0.94
  -1   8  -8    6.38    0.55
   1  -8   8    4.86    0.95
  -1   8  -8    6.17    0.62
  -1   8  -8    5.95    0.89
   1  -8   8    6.56    0.99
   1  -8   8    4.83    1.07
  -1   8  -8    5.49    0.59
  -1   8  -8    5.82    0.57
   1  -8   8    4.34    0.81
   1  -8   8    7.22    1.06
   1  -8   9   10.65    1.15
   1  -8   9   13.44    1.55
  -1   8  -9   11.47    0.80
  -1   8  -9   12.94    0.79
  -1   8  -9   12.44    1.27
  -1   8  -9   10.85    0.82
  -1   8  -9   11.08    0.72
  -1   8  -9    9.98    0.70
   1  -8   9   11.34    1.36
  -1   8  -9   12.24    0.74
   1  -8   9   12.07    1.63
   1  -8   9   11.59    1.42
  -1   8  -9    9.28    1.24
  -1   8  -9   12.04    0.76
  -1   8  -9   11.88    0.70
  -1   8  -9   12.37    0.79
   1  -8   9   11.50    1.14
   1  -8   9   13.62    1.49
   1  -8   9   11.75    1.29
  -1   8 -10   17.74    0.98
   1  -8  10   16.08    1.45
  -1   8 -10   14.32    0.84
  -1   8 -10   15.39    0.86
   1  -8  10   15.44    1.57
   1  -8  10   17.78    1.52
  -1   8 -10   16.26    0.85
  -1   8 -10   16.73    1.58
  -1   8 -10   16.86    0.81
  -1   8 -10   16.67    0.95
  -1   8 -10   17.48    0.87
   1  -8  10   14.84    1.65
  -1   8 -10   17.11    0.94
  -1   8 -10   17.35    0.97
   1  -8  10   17.46    1.68
  -1   8 -10   16.93    1.58
  -1   8 -10   18.26    1.14
   1  -8  10   17.88    1.80
   1  -8  11    7.08    1.07
   1  -8  11    6.80    1.14
  -1   8 -11    6.28    0.71
  -1   8 -11    5.05    0.82
  -1   8 -11    6.21    0.62
  -1   8 -11    6.11    0.65
  -1   8 -11    6.00    0.56
  -1   8 -11    4.98    0.96
  -1   8 -11    5.68    0.52
   1  -8  11    7.22    1.29
  -1   8 -11    5.31    0.63
  -1   8 -11    5.23    0.66
   1  -8  11    5.83    1.22
  -1   8 -11    5.80    1.09
  -1   8 -11    6.99    0.74
   1  -8  11    6.96    1.11
   1  -8  11    6.35    1.27
   1  -8  12  120.86    4.86
   1  -8  12  119.14    4.73
  -1   8 -12  123.73    3.70
  -1   8 -12  115.81    3.70
  -1   8 -12  121.22    3.83
  -1   8 -12  125.29    3.75
  -1   8 -12  128.36    3.72
  -1   8 -12  126.13    3.92
  -1   8 -12  135.25    3.83
   1  -8  12  127.83    5.53
  -1   8 -12  126.33    3.91
  -1   8 -12  122.87    3.88
   1  -8  12  129.46    5.37
  -1   8 -12  131.95    5.20
  -1   8 -12  126.01    4.00
   1  -8  12  128.38    5.33
  -1   8 -13    7.57    0.63
   1  -8  13    6.79    1.29
  -1   8 -13    7.32    0.71
  -1   8 -13    6.05    0.64
  -1   8 -13    6.78    0.59
   1  -8  13    6.80    1.03
   1  -8  13    6.08    1.12
  -1   8 -13    7.64    0.68
  -1   8 -13    7.50    0.78
  -1   8 -13    5.73    0.68
  -1   8 -13    6.65    0.76
  -1   8 -13    6.26    1.23
   1  -8  13    6.85    1.26
  -1   8 -13    6.71    0.77
   1  -8  13    6.66    1.40
  -1   8 -13    6.66    0.76
   1  -8  14  188.52    7.34
  -1   8 -14  197.38    5.60
  -1   8 -14  187.69    5.43
   1  -8  14  170.91    6.59
  -1   8 -14  184.34    5.58
  -1   8 -14  198.20    5.74
  -1   8 -14  201.15    5.62
  -1   8 -14  194.99    5.65
  -1   8 -14  193.99    7.22
  -1   8 -14  190.11    5.67
  -1   8 -14  192.68    5.75
   1  -8  14  187.34    7.04
  -1   8 -14  196.39    5.72
   1  -8  14  184.00    7.42
  -1   8 -14  195.45    5.69
   1  -8  15  114.75    5.40
  -1   8 -15  136.03    4.08
  -1   8 -15  129.37    4.02
   1  -8  15  123.73    5.62
   1  -8  15  109.81    5.01
  -1   8 -15  129.16    4.04
  -1   8 -15  131.03    3.92
  -1   8 -15  129.67    3.90
  -1   8 -15  123.54    3.74
  -1   8 -15  131.08    3.97
   1  -8  15  105.03    4.98
  -1   8 -15  123.14    4.03
  -1   8 -15  120.02    5.37
  -1   8 -15  124.29    3.99
  -1   8 -16   69.13    2.34
  -1   8 -16   70.02    2.42
  -1   8 -16   65.72    2.44
  -1   8 -16   66.85    2.48
   1  -8  16   58.68    3.68
  -1   8 -16   66.25    2.47
   1  -8  16   56.47    3.33
  -1   8 -16   66.71    2.32
  -1   8 -17   15.36    1.04
  -1   8 -17   18.19    1.11
  -1   8 -17   16.20    1.06
  -1   8 -17   15.78    0.89
  -1   8 -18    0.93    0.52
  -1   8 -18    0.78    0.48
  -1   8 -18    0.79    0.53
  -1   8 -18    0.96    0.52
  -1   8 -19    0.60    0.42
   1  -8  19   -0.16    0.59
  -1   8 -19    0.12    0.48
  -1   8 -19   -0.08    0.52
  -1   8 -19    0.32    0.43
  -1   8 -20   19.67    0.93
  -1   8 -20   17.90    0.95
  -1   8 -20   20.25    0.99
  -1   8 -20   19.40    0.94
  -1   8 -21    0.78    0.37
  -1   8 -21    0.02    0.34
  -1   7  16    1.88    0.33
   1  -7 -16    2.29    0.34
  -1   7  16    2.02    0.32
   1  -7 -16    2.25    0.36
   1  -7 -15    2.03    0.46
   1  -7 -15    1.85    0.43
  -1   7  15    2.50    0.43
  -1   7  15    2.28    0.42
   1  -7 -15    1.94    0.42
  -1   7  14    4.29    0.96
   1  -7 -14    3.71    0.53
  -1   7  14    3.51    0.46
   1  -7 -14    3.17    0.57
  -1   7  14    3.56    0.51
  -1   7  14    2.67    0.51
   1  -7 -14    3.03    0.47
  -1   7  14    3.85    0.52
  -1   7  14    3.12    0.38
  -1   7  13    0.10    0.76
   1  -7 -13    1.47    0.51
   1  -7 -13    0.94    0.48
   1  -7 -13    1.19    0.44
  -1   7  13    0.43    0.51
  -1   7  13    1.69    0.40
  -1   7  13    1.97    0.51
  -1   7  13    0.94    0.45
  -1   7  12    2.29    0.54
  -1   7  12    1.24    0.42
   1  -7 -12    0.95    0.52
  -1   7  12    0.98    0.50
   1  -7 -12    0.99    0.55
  -1   7  12   -0.11    0.89
   1  -7 -12    1.23    0.51
  -1   7  12    1.32    0.52
  -1   7  12    1.02    0.43
  -1   7  12    1.65    0.55
   1  -7 -12    0.89    0.48
   1  -7 -12    0.53    0.41
   1  -7 -12    0.99    0.45
   1  -7 -11   38.39    1.64
  -1   7  11   38.47    1.53
  -1   7  11   39.23    1.66
  -1   7  11   37.54    1.57
   1  -7 -11   40.06    1.75
  -1   7  11   38.69    2.67
   1  -7 -11   38.60    1.62
   1  -7 -11   37.05    1.67
   1  -7 -11   37.23    1.70
  -1   7  11   38.04    1.64
  -1   7  11   39.15    1.55
  -1   7  11   38.91    1.57
  -1   7  11   39.43    1.67
   1  -7 -11   36.28    1.70
   1  -7 -11   43.29    1.74
  -1   7  11   40.00    1.66
  -1   7  10   60.65    2.19
  -1   7  10   60.83    3.45
   1  -7 -10   60.88    2.21
  -1   7  10   63.03    2.19
  -1   7  10   60.56    2.23
   1  -7 -10   60.26    2.33
   1  -7 -10   58.84    2.23
  -1   7  10   60.67    2.15
  -1   7  10   56.98    2.06
  -1   7  10   65.29    3.72
   1  -7 -10   58.80    2.31
  -1   7  10   61.05    2.13
  -1   7  10   62.42    2.24
   1  -7 -10   57.37    2.27
   1  -7 -10   59.46    2.22
   1  -7 -10   58.93    2.27
  -1   7  10   62.87    2.24
  -1   7   9    0.83    1.03
  -1   7   9    1.00    0.49
  -1   7   9    1.55    0.55
   1  -7  -9    0.04    0.50
  -1   7   9    0.80    0.50
   1  -7  -9    0.91    0.46
   1  -7  -9    0.72    0.48
   1  -7  -9    0.59    0.51
   1  -7  -9    0.62    0.46
  -1   7   9    0.81    0.46
  -1   7   9    2.02    0.52
  -1   7   9    0.64    0.89
   1  -7  -9    0.95    0.36
   1  -7  -9    0.95    0.53
  -1   7   9    0.79    0.99
   1  -7  -9    0.73    0.49
  -1   7   9    1.42    0.61
   1  -7  -9    1.02    0.53
  -1   7   8    0.23    0.82
  -1   7   8    0.28    0.43
   1  -7  -8    0.18    0.51
   1  -7  -8    0.05    0.33
  -1   7   8   -0.12    0.50
   1  -7  -8   -0.04    0.46
  -1   7   8    0.09    0.46
   1  -7  -8    0.13    0.40
   1  -7  -8    0.18    0.48
   1  -7  -8    0.23    0.44
   1  -7  -8    0.13    0.43
  -1   7   8   -0.09    0.40
  -1   7   8    0.40    0.83
  -1   7   8    0.87    0.46
   1  -7  -8    0.39    0.88
  -1   7   8    0.25    0.93
  -1   7   8    0.59    0.54
   1  -7  -8    0.37    0.49
   1  -7  -8    0.14    0.48
   1  -7  -7  167.93    6.51
   1  -7  -7  167.63    4.92
   1  -7  -7  160.74    4.68
   1  -7  -7  164.11    4.79
   1  -7  -7  164.23    4.91
  -1   7   7  156.91    4.76
   1  -7  -7  163.59    4.82
  -1   7   7  164.96    4.78
  -1   7   7  165.41    4.80
  -1   7   7  162.10    5.96
  -1   7   7  152.79    4.57
  -1   7   7  157.84    6.14
  -1   7   7  159.28    4.77
  -1   7   7  159.64    4.75
   1  -7  -7  161.98    4.83
   1  -7  -7  163.55    4.89
   1  -7  -7  167.19    4.88
  -1   7   7  166.00    4.77
   1  -7  -7  161.17    4.89
   1  -7  -6    8.52    1.36
   1  -7  -6    9.46    0.66
   1  -7  -6    8.81    0.77
  -1   7   6   11.02    0.78
   1  -7  -6    9.25    0.78
  -1   7   6    9.24    0.74
   1  -7  -6   10.25    0.72
   1  -7  -6   10.53    0.76
  -1   7   6   10.19    0.76
  -1   7   6   10.61    0.76
  -1   7   6    8.78    1.25
  -1   7   6    9.53    0.64
  -1   7   6    8.55    1.32
  -1   7   6    9.55    0.75
   1  -7  -6    8.91    0.78
   1  -7  -6    9.69    0.76
   1  -7  -6    9.53    0.77
   1  -7  -6    9.45    0.79
  -1   7   6   10.69    0.77
   1  -7  -5    4.47    1.16
   1  -7  -5    6.09    0.65
   1  -7  -5    4.33    0.49
   1  -7  -5    5.44    0.61
  -1   7   5    6.10    0.61
  -1   7   5    5.61    0.88
   1  -7  -5    5.41    0.55
  -1   7   5    6.24    0.62
  -1   7   5    5.25    0.51
   1  -7  -5    6.14    0.60
  -1   7   5    6.32    0.62
  -1   7   5    5.67    0.59
  -1   7   5    6.08    1.02
  -1   7   5    4.97    1.06
  -1   7   5    5.07    0.59
   1  -7  -5    5.45    0.59
   1  -7  -5    6.38    0.65
   1  -7  -5    5.47    0.59
  -1   7   5    5.94    0.58
   1  -7  -4    0.39    0.76
  -1   7   4    1.20    0.71
  -1   7   4    0.40    0.37
  -1   7   4    0.63    0.40
  -1   7   4    0.99    0.72
  -1   7   4    1.03    0.40
   1  -7  -4    0.67    0.41
   1  -7  -4    0.72    0.37
   1  -7  -4    0.58    0.33
   1  -7  -4    0.60    0.44
   1  -7  -4    0.61    0.37
  -1   7   4    0.59    0.35
  -1   7   4    0.60    0.39
  -1   7   4    0.58    0.40
   1  -7  -4    0.19    0.47
   1  -7  -4    0.60    0.33
   1  -7  -4    0.88    0.41
   1  -7  -4    0.70    0.52
   1  -7  -4    0.74    0.43
  -1   7   4    0.58    0.39
   1  -7  -3  101.27    3.05
   1  -7  -3   97.70    3.06
  -1   7   3   97.19    3.02
  -1   7   3   97.72    3.94
  -1   7   3  102.22    2.97
  -1   7   3   93.57    3.86
   1  -7  -3   98.57    2.96
   1  -7  -3   99.09    2.99
  -1   7   3   97.37    2.98
  -1   7   3  100.28    3.05
  -1   7   3   99.49    2.99
   1  -7  -3   91.85    3.51
   1  -7  -3   94.72    3.72
   1  -7  -3  100.34    4.00
  -1   7   3  104.83    4.19
   1  -7  -3   93.83    3.70
   1  -7  -3   98.38    3.05
  -1   7   3   98.05    2.94
   1  -7  -3   97.80    3.05
   1  -7  -3   97.14    3.06
   1  -7  -2   15.61    1.33
   1  -7  -2   18.31    0.91
   1  -7  -2   18.73    0.93
   1  -7  -2   18.21    0.83
  -1   7   2   18.99    0.85
   1  -7  -2   17.17    0.87
   1  -7  -2   17.98    0.85
  -1   7   2   19.98    0.91
  -1   7   2   19.28    0.93
   1  -7  -2   17.27    1.44
   1  -7  -2   16.84    1.34
   1  -7  -2   17.71    1.38
  -1   7   2   18.73    1.54
   1  -7  -2   17.85    0.91
  -1   7   2   16.92    1.43
  -1   7   2   18.18    1.48
  -1   7   2   16.92    0.81
   1  -7  -2   17.74    0.91
   1  -7  -1   32.06    1.20
   1  -7  -1   32.41    1.25
  -1   7   1   30.18    1.15
   1  -7  -1   32.42    1.26
   1  -7  -1   32.14    1.27
   1  -7  -1   35.01    1.97
   1  -7  -1   31.74    1.84
   1  -7  -1   35.11    2.03
   1  -7  -1   32.27    1.80
   1  -7  -1   33.19    1.26
  -1   7   1   33.16    1.82
  -1   7   1   29.86    1.23
   1  -7  -1   32.71    1.19
  -1   7   1   32.93    1.95
  -1   7   1   35.77    2.08
   1  -7   0   54.63    1.73
   1  -7   0   56.85    2.75
   1  -7   0   52.35    1.78
  -1   7   0   54.18    1.84
   1  -7   0   58.32    2.65
   1  -7   0   54.35    2.64
   1  -7   0   58.04    2.61
   1  -7   0   56.82    2.43
  -1   7   0   50.13    2.32
  -1   7   0   54.86    1.81
  -1   7   0   57.71    2.59
   1  -7   0   54.49    1.76
   1  -7   0   52.13    1.80
   1  -7   0   51.79    1.81
   1  -7   0   55.48    1.82
  -1   7  -1    0.72    0.31
  -1   7  -1    1.20    0.49
   1  -7   1    0.22    0.59
  -1   7  -1    0.55    0.46
   1  -7   1    1.47    0.68
  -1   7  -1    0.67    0.58
   1  -7   1    0.45    0.64
   1  -7   1    0.75    0.30
   1  -7   1    1.46    0.53
   1  -7   1    1.15    0.30
   1  -7   1    0.92    0.33
  -1   7  -1    0.63    0.34
   1  -7   2   39.61    1.90
  -1   7  -2   39.27    1.40
  -1   7  -2   35.87    1.37
  -1   7  -2   38.92    1.36
   1  -7   2   37.79    2.14
   1  -7   2   36.85    1.35
   1  -7   2   38.74    1.33
   1  -7   2   39.65    1.40
   1  -7   2   41.59    2.16
  -1   7  -2   40.99    1.97
  -1   7  -2   39.03    1.90
  -1   7  -3   94.80    3.45
  -1   7  -3   92.18    3.40
   1  -7   3   92.01    3.74
  -1   7  -3   88.86    2.78
  -1   7  -3   90.92    2.82
   1  -7   3   92.54    3.41
   1  -7   3   96.10    2.76
   1  -7   3   94.75    3.54
  -1   7  -3   98.88    2.82
   1  -7   3   97.15    3.75
   1  -7   4   55.08    2.70
  -1   7  -4   50.46    2.04
  -1   7  -4   51.32    1.80
   1  -7   4   56.97    2.40
  -1   7  -4   54.98    1.79
   1  -7   4   59.18    2.53
   1  -7   4   54.18    1.75
   1  -7   4   58.04    2.61
  -1   7  -4   54.61    2.26
   1  -7   4   58.38    2.68
   1  -7   4   53.96    2.09
  -1   7  -5   13.37    1.00
  -1   7  -5   13.98    0.70
  -1   7  -5   13.06    0.73
   1  -7   5   12.41    1.10
   1  -7   5   12.74    1.17
   1  -7   5   14.58    1.23
   1  -7   5   13.14    1.01
   1  -7   5   11.05    1.19
   1  -7   6   62.63    2.78
  -1   7  -6   56.03    1.87
   1  -7   6   57.90    2.49
   1  -7   6   61.64    2.83
   1  -7   6   64.93    3.01
  -1   7  -6   60.85    2.48
   1  -7   6   63.97    2.69
   1  -7   6   65.97    2.75
   1  -7   6   59.00    2.45
  -1   7  -7   18.90    0.84
   1  -7   7   21.10    1.52
   1  -7   7   20.11    1.43
   1  -7   7   25.67    1.84
  -1   7  -7   24.32    1.69
   1  -7   7   22.17    1.47
   1  -7   7   20.03    1.37
  -1   7  -7   24.98    1.51
   1  -7   7   23.51    1.63
  -1   7  -8   11.62    0.72
  -1   7  -8   12.17    1.32
   1  -7   8   10.90    1.06
  -1   7  -8   10.63    1.14
   1  -7   8    9.41    1.10
   1  -7   8   11.83    1.21
   1  -7   8   10.66    1.05
   1  -7   8   11.00    1.34
   1  -7   8    9.79    1.21
  -1   7  -9   63.27    2.06
  -1   7  -9   62.48    2.95
  -1   7  -9   63.85    2.08
  -1   7  -9   64.80    2.97
  -1   7  -9   62.20    2.19
   1  -7   9   60.89    2.90
   1  -7   9   62.80    2.76
   1  -7   9   61.52    3.09
   1  -7   9   56.11    2.62
  -1   7  -9   65.18    2.15
  -1   7  -9   62.64    2.15
  -1   7  -9   73.71    2.27
   1  -7   9   63.18    3.26
  -1   7  -9   62.02    2.03
   1  -7   9   61.82    2.69
  -1   7 -10    2.21    0.37
  -1   7 -10    2.10    0.72
  -1   7 -10    1.80    0.39
  -1   7 -10    2.06    0.49
  -1   7 -10    2.00    0.77
  -1   7 -10    2.46    0.50
   1  -7  10    2.19    0.60
  -1   7 -10    3.61    0.56
  -1   7 -10    2.31    0.43
  -1   7 -10    1.71    0.35
   1  -7  10    2.00    0.53
   1  -7  10    1.79    0.52
   1  -7  10    1.61    0.65
   1  -7  10    2.52    0.83
  -1   7 -10    1.83    0.46
  -1   7 -10    2.59    0.53
  -1   7 -10    2.04    0.46
   1  -7  10    2.37    0.83
  -1   7 -10    2.04    0.43
  -1   7 -11   57.72    1.98
  -1   7 -11   57.86    2.16
  -1   7 -11   63.45    3.21
  -1   7 -11   63.29    2.18
  -1   7 -11   57.48    2.11
  -1   7 -11   71.82    2.24
  -1   7 -11   56.72    2.11
   1  -7  11   52.51    2.65
   1  -7  11   57.98    3.21
   1  -7  11   56.93    2.67
   1  -7  11   53.82    2.71
   1  -7  11   59.53    3.18
  -1   7 -11   54.96    2.03
  -1   7 -11   59.87    1.95
  -1   7 -11   60.48    2.06
  -1   7 -11   60.50    1.98
  -1   7 -11   54.84    2.69
  -1   7 -11   60.97    2.07
   1  -7  12   -0.12    0.81
  -1   7 -12    0.77    0.64
   1  -7  12    0.44    0.50
   1  -7  12    0.10    0.79
  -1   7 -12    0.73    0.38
  -1   7 -12    0.64    0.48
  -1   7 -12    0.85    0.40
  -1   7 -12    0.21    0.75
  -1   7 -12    1.03    0.58
  -1   7 -12    0.52    0.48
  -1   7 -12    0.90    0.50
  -1   7 -12    1.34    0.49
   1  -7  12    0.32    0.55
  -1   7 -12    0.83    0.33
  -1   7 -12    0.51    0.47
  -1   7 -12    0.27    0.32
  -1   7 -12    0.17    0.31
   1  -7  13   23.96    1.90
  -1   7 -13   26.31    1.35
  -1   7 -13   23.79    1.31
  -1   7 -13   27.47    1.41
  -1   7 -13   28.51    2.28
   1  -7  13   28.50    2.17
  -1   7 -13   30.92    1.41
  -1   7 -13   29.78    1.28
  -1   7 -13   31.70    1.33
  -1   7 -13   29.42    1.32
  -1   7 -13   29.27    1.41
  -1   7 -13   30.44    1.42
  -1   7 -13   27.75    1.40
   1  -7  13   24.23    2.21
  -1   7 -13   26.93    1.19
  -1   7 -13   26.27    1.29
  -1   7 -13   27.60    1.25
   1  -7  14   23.92    2.25
   1  -7  14   27.23    2.11
  -1   7 -14   28.32    1.36
  -1   7 -14   25.24    1.38
  -1   7 -14   27.99    2.35
   1  -7  14   21.36    1.94
  -1   7 -14   27.24    1.29
  -1   7 -14   25.62    1.26
  -1   7 -14   27.51    1.40
  -1   7 -14   26.50    1.40
  -1   7 -14   26.39    1.37
   1  -7  14   28.39    2.06
  -1   7 -14   25.82    1.28
  -1   7 -14   25.36    1.19
   1  -7  15   22.88    2.23
   1  -7  15   21.61    1.90
  -1   7 -15   25.59    1.32
  -1   7 -15   23.30    1.31
  -1   7 -15   20.88    2.09
   1  -7  15   21.97    2.25
  -1   7 -15   23.12    1.20
  -1   7 -15   23.23    1.26
  -1   7 -15   23.49    1.23
  -1   7 -15   23.00    1.16
  -1   7 -15   24.63    1.35
  -1   7 -15   23.67    1.33
  -1   7 -15   23.33    1.33
   1  -7  15   19.60    1.83
   1  -7  16   13.59    1.54
   1  -7  16   13.15    1.50
  -1   7 -16   16.96    1.01
  -1   7 -16   16.44    0.93
  -1   7 -16   18.05    0.99
  -1   7 -16   17.46    1.11
  -1   7 -16   17.66    1.08
  -1   7 -16   17.77    1.12
  -1   7 -16   14.29    1.81
  -1   7 -16   18.58    1.13
  -1   7 -16   18.35    1.18
  -1   7 -16   17.61    1.16
   1  -7  16   16.97    1.94
  -1   7 -17   14.63    0.86
  -1   7 -17   15.24    1.01
  -1   7 -17   14.11    0.84
   1  -7  17   12.98    1.67
  -1   7 -17   15.55    1.05
  -1   7 -17   14.95    1.05
  -1   7 -17   14.24    1.06
  -1   7 -17   14.62    1.01
  -1   7 -18    5.27    0.68
   1  -7  18    6.60    1.10
   1  -7  18    4.03    1.02
  -1   7 -18    5.39    0.71
  -1   7 -18    4.20    0.71
  -1   7 -18    6.74    0.74
  -1   7 -18    6.55    0.71
  -1   7 -19    3.23    0.52
  -1   7 -19    2.98    0.61
   1  -7  19    2.60    0.79
  -1   7 -19    3.95    0.56
  -1   7 -20    5.28    0.63
  -1   7 -20    5.79    0.55
  -1   7 -20    5.59    0.53
  -1   7 -21   29.72    1.20
  -1   7 -22    7.47    0.49
  -1   7 -22    7.18    0.51
  -1   6  17    1.84    0.35
   1  -6 -17    1.50    0.34
  -1   6  17    1.41    0.28
   1  -6 -17    1.49    0.34
   1  -6 -16    1.09    0.46
   1  -6 -16    1.38    0.46
  -1   6  16    0.69    0.37
   1  -6 -15   10.75    0.73
   1  -6 -15   11.10    0.78
  -1   6  15    9.25    1.30
  -1   6  15   11.32    0.74
   1  -6 -15   10.80    0.82
   1  -6 -14    6.43    0.65
   1  -6 -14    7.11    0.73
  -1   6  14    5.28    0.52
   1  -6 -14    7.13    0.71
  -1   6  14    6.47    0.67
   1  -6 -13    2.50    0.54
  -1   6  13    2.89    0.58
  -1   6  13    4.60    0.66
   1  -6 -13    3.82    0.55
   1  -6 -13    1.99    0.57
  -1   6  13    2.71    0.49
   1  -6 -13    3.13    0.65
  -1   6  13    2.92    0.48
   1  -6 -12    9.63    0.86
  -1   6  12    9.09    0.71
   1  -6 -12    8.93    0.86
  -1   6  12    9.18    0.80
  -1   6  12   11.05    1.62
   1  -6 -12    8.69    0.86
  -1   6  12    8.58    0.71
  -1   6  12    9.75    0.83
   1  -6 -12   10.06    0.83
  -1   6  12   11.15    0.89
   1  -6 -12    9.25    0.82
   1  -6 -12    8.48    0.78
   1  -6 -12    8.96    0.82
   1  -6 -11    8.58    0.86
   1  -6 -11    9.76    0.88
  -1   6  11    9.46    0.74
   1  -6 -11    9.81    0.82
  -1   6  11    7.74    0.66
  -1   6  11    9.27    1.26
  -1   6  11   10.55    0.87
  -1   6  11    9.84    0.83
  -1   6  11    9.80    1.51
   1  -6 -11    9.97    0.88
  -1   6  11    9.41    0.73
   1  -6 -11    9.60    0.80
   1  -6 -11    8.11    0.80
   1  -6 -11   10.30    0.86
  -1   6  11   11.47    0.91
   1  -6 -10   13.59    0.80
   1  -6 -10   14.42    1.02
   1  -6 -10   14.00    1.00
  -1   6  10   14.06    0.89
   1  -6 -10   14.41    0.94
  -1   6  10   11.10    1.33
  -1   6  10   15.40    0.99
   1  -6 -10   13.50    0.94
  -1   6  10   10.91    1.33
  -1   6  10   13.77    0.85
  -1   6  10   15.85    0.99
  -1   6  10   13.26    0.89
  -1   6  10   17.08    1.82
  -1   6  10   12.67    0.87
  -1   6  10   14.17    1.67
   1  -6 -10   14.42    1.00
   1  -6 -10   14.32    0.95
  -1   6  10   16.64    1.02
   1  -6 -10   15.54    1.03
   1  -6  -9   15.71    0.84
   1  -6  -9   14.74    1.02
  -1   6   9   15.31    0.92
   1  -6  -9   13.81    0.99
  -1   6   9   16.50    0.99
   1  -6  -9   15.24    0.95
  -1   6   9   13.37    1.39
   1  -6  -9   14.65    0.96
  -1   6   9   14.60    0.96
  -1   6   9   15.44    0.89
  -1   6   9   13.09    1.38
  -1   6   9   13.58    1.60
  -1   6   9   14.75    1.66
  -1   6   9   14.74    0.90
   1  -6  -9   14.58    0.96
   1  -6  -9   15.57    1.00
  -1   6   9   15.28    0.98
   1  -6  -9   15.50    1.02
   1  -6  -9   14.81    0.98
   1  -6  -8    1.43    1.03
   1  -6  -8    1.68    0.40
   1  -6  -8    1.58    0.51
  -1   6   8    1.86    0.47
   1  -6  -8    1.19    0.47
  -1   6   8    1.93    0.51
  -1   6   8    1.17    0.49
   1  -6  -8    1.28    0.44
  -1   6   8    2.38    0.87
   1  -6  -8    1.49    0.47
  -1   6   8    2.21    0.45
  -1   6   8    1.28    0.67
  -1   6   8    1.05    0.79
  -1   6   8    1.46    0.80
  -1   6   8    2.21    0.50
   1  -6  -8    1.58    0.52
   1  -6  -8    1.89    0.50
  -1   6   8    2.50    0.56
   1  -6  -8    1.93    0.50
   1  -6  -8    2.24    0.54
  -1   6   7   44.28    2.61
  -1   6   7   42.95    1.62
   1  -6  -7   43.04    1.72
   1  -6  -7   40.02    1.54
   1  -6  -7   41.59    1.70
  -1   6   7   43.16    1.62
   1  -6  -7   41.96    2.68
  -1   6   7   42.83    1.63
  -1   6   7   42.60    1.64
   1  -6  -7   41.26    1.62
  -1   6   7   39.38    2.16
   1  -6  -7   43.42    1.67
  -1   6   7   44.34    1.63
  -1   6   7   38.32    2.14
  -1   6   7   42.17    2.45
  -1   6   7   43.93    2.68
   1  -6  -7   45.29    1.70
   1  -6  -7   39.62    1.66
   1  -6  -7   42.55    1.69
  -1   6   7   46.27    1.66
   1  -6  -7   40.37    1.69
   1  -6  -6   32.50    1.39
  -1   6   6   32.95    1.32
  -1   6   6   33.05    2.11
  -1   6   6   31.86    1.31
   1  -6  -6   32.64    1.28
   1  -6  -6   32.11    1.39
   1  -6  -6   34.78    2.29
  -1   6   6   31.68    1.32
  -1   6   6   33.55    1.33
  -1   6   6   32.14    1.81
   1  -6  -6   33.64    1.33
   1  -6  -6   33.65    1.36
  -1   6   6   33.15    1.34
  -1   6   6   30.13    1.77
  -1   6   6   32.15    1.32
  -1   6   6   33.82    2.07
  -1   6   6   28.36    1.63
   1  -6  -6   33.99    1.38
   1  -6  -6   33.95    1.40
   1  -6  -6   35.22    1.41
  -1   6   6   33.93    1.34
   1  -6  -6   32.79    1.40
   1  -6  -5   88.28    2.78
  -1   6   5   89.29    2.71
  -1   6   5   92.11    3.71
  -1   6   5   87.87    2.71
   1  -6  -5   88.95    2.78
   1  -6  -5   85.83    2.66
  -1   6   5   84.64    3.23
   1  -6  -5   87.05    3.84
  -1   6   5   84.51    3.34
  -1   6   5   87.74    2.71
   1  -6  -5   82.90    2.56
  -1   6   5   87.15    2.68
   1  -6  -5   87.18    2.69
   1  -6  -5   84.50    2.70
  -1   6   5   87.47    2.70
  -1   6   5   89.02    2.70
  -1   6   5   83.21    3.17
  -1   6   5   86.37    3.51
  -1   6   5   82.49    3.05
   1  -6  -5   89.32    3.32
   1  -6  -5   86.08    2.74
  -1   6   5   88.84    2.69
   1  -6  -5   89.19    2.77
  -1   6   4  161.01    5.60
   1  -6  -4  158.89    4.49
  -1   6   4  161.02    4.47
  -1   6   4  159.77    5.44
   1  -6  -4  150.02    4.41
  -1   6   4  155.51    4.96
   1  -6  -4  159.80    5.65
  -1   6   4  158.58    5.27
   1  -6  -4  157.25    4.42
  -1   6   4  157.33    4.42
   1  -6  -4  154.47    4.45
  -1   6   4  158.85    4.47
  -1   6   4  162.58    4.46
  -1   6   4  151.38    4.84
  -1   6   4  153.96    5.24
   1  -6  -4  150.84    5.01
  -1   6   4  151.60    4.76
   1  -6  -4  166.39    5.39
   1  -6  -4  161.95    4.50
   1  -6  -4  155.05    5.13
   1  -6  -4  155.76    4.50
  -1   6   4  154.98    4.40
   1  -6  -4  156.64    4.50
   1  -6  -3  390.73   11.10
  -1   6   3  371.34   10.63
  -1   6   3  398.49   11.18
  -1   6   3  371.75   10.13
  -1   6   3  379.34   10.19
  -1   6   3  403.94   11.20
   1  -6  -3  385.84   10.15
   1  -6  -3  377.15   10.23
   1  -6  -3  386.93   10.23
  -1   6   3  386.67   10.14
  -1   6   3  382.85   10.20
  -1   6   3  389.48   10.98
   1  -6  -3  385.04   10.23
   1  -6  -3  393.25   11.04
   1  -6  -3  394.33   11.19
   1  -6  -3  395.02   10.95
   1  -6  -3  385.03   10.22
   1  -6  -2   10.77    0.62
  -1   6   2   10.02    0.99
   1  -6  -2   10.76    0.62
  -1   6   2   11.01    0.65
  -1   6   2   10.82    0.97
   1  -6  -2   11.07    0.65
  -1   6   2   13.49    1.17
  -1   6   2   11.11    0.61
   1  -6  -2   10.28    0.62
   1  -6  -2   10.67    0.64
   1  -6  -2   11.93    1.05
   1  -6  -2   10.68    1.04
   1  -6  -2    9.33    0.94
   1  -6  -2    9.01    0.94
   1  -6  -1   27.07    1.47
  -1   6   1   24.41    0.93
  -1   6   1   26.44    1.54
   1  -6  -1   25.16    1.02
   1  -6  -1   25.06    0.96
   1  -6  -1   26.07    1.01
   1  -6  -1   23.82    1.50
   1  -6  -1   23.61    1.54
   1  -6  -1   25.36    0.98
   1  -6  -1   26.24    1.66
  -1   6   0  157.91    4.43
   1  -6   0  162.85    5.08
   1  -6   0  169.21    5.45
  -1   6   0  164.86    5.08
   1  -6   0  163.20    4.47
   1  -6   0  162.71    4.42
  -1   6   0  151.21    4.46
   1  -6   0  172.03    5.42
   1  -6   0  164.27    5.30
   1  -6   0  168.43    5.43
  -1   6   0  173.63    5.31
  -1   6   0  159.24    5.12
  -1   6  -1   47.29    2.24
  -1   6  -1   42.42    1.42
   1  -6   1   44.09    1.89
   1  -6   1   42.49    2.11
  -1   6  -1   39.43    1.80
   1  -6   1   44.48    2.14
   1  -6   1   40.80    1.42
   1  -6   1   43.22    1.39
  -1   6  -1   47.71    2.03
   1  -6   1   42.32    2.06
  -1   6  -1   46.72    1.99
  -1   6  -2   13.55    1.21
   1  -6   2   13.19    0.96
  -1   6  -2   14.39    1.02
   1  -6   2   11.71    0.67
  -1   6  -2   13.51    1.00
   1  -6   2   12.58    1.01
   1  -6   2   14.11    0.62
   1  -6   2   14.56    1.18
   1  -6   2   13.23    1.12
  -1   6  -2   13.74    0.66
   1  -6   3   36.18    1.90
  -1   6  -3   31.92    1.19
  -1   6  -3   32.39    1.55
  -1   6  -3   35.13    1.66
   1  -6   3   33.04    1.39
   1  -6   3   33.83    1.68
   1  -6   3   31.79    1.13
   1  -6   3   37.63    1.86
   1  -6   3   34.59    1.62
  -1   6  -3   34.56    1.40
   1  -6   4   38.83    1.66
   1  -6   4   40.62    2.08
  -1   6  -4   38.38    1.36
  -1   6  -4   38.62    1.68
   1  -6   4   41.23    1.71
   1  -6   4   41.46    1.93
   1  -6   4   40.27    1.95
   1  -6   4   40.43    1.84
  -1   6  -4   40.95    1.71
   1  -6   5    8.71    0.94
  -1   6  -5    7.95    0.54
   1  -6   5    8.80    1.04
   1  -6   5    8.72    0.78
  -1   6  -5    9.30    0.82
   1  -6   5    8.91    0.91
   1  -6   5    7.83    0.95
   1  -6   5    9.38    0.84
   1  -6   5    7.11    0.51
   1  -6   5   10.92    0.97
   1  -6   6   50.61    2.35
   1  -6   6   45.90    2.41
   1  -6   6   47.83    2.39
   1  -6   6   54.16    2.28
  -1   6  -6   54.70    2.25
   1  -6   6   46.42    1.86
   1  -6   6   53.07    2.26
  -1   6  -7   33.09    1.28
   1  -6   7   35.93    1.98
  -1   6  -7   36.57    1.93
   1  -6   7   37.26    1.83
   1  -6   7   35.58    2.01
  -1   6  -7   39.02    1.93
   1  -6   7   33.51    1.57
   1  -6   7   35.57    1.79
  -1   6  -8   21.38    0.97
   1  -6   8   22.84    1.34
  -1   6  -8   21.69    1.52
   1  -6   8   22.51    1.41
   1  -6   8   22.14    1.59
   1  -6   8   22.60    1.63
   1  -6   8   21.70    1.61
  -1   6  -8   21.39    1.46
   1  -6   8   24.80    1.42
   1  -6   9    8.90    0.94
  -1   6  -9   10.55    1.15
   1  -6   9    8.61    1.08
   1  -6   9    9.43    0.95
   1  -6   9    9.07    1.19
   1  -6   9    8.82    1.15
   1  -6   9   10.90    0.96
  -1   6  -9   10.35    1.05
  -1   6 -10    2.18    0.44
   1  -6  10    2.39    0.63
  -1   6 -10    3.59    0.49
  -1   6 -10    2.64    0.49
  -1   6 -10    2.91    0.50
  -1   6 -10    2.94    0.50
   1  -6  10    2.75    0.80
   1  -6  10    2.43    0.74
   1  -6  10    4.02    0.81
   1  -6  10    3.48    0.65
   1  -6  10    3.34    0.58
  -1   6 -10    3.16    0.40
  -1   6 -10    3.42    0.70
  -1   6 -10    2.59    0.40
  -1   6 -10    2.80    0.47
  -1   6 -10    4.17    0.50
  -1   6 -10    3.29    0.82
  -1   6 -11   11.65    0.79
  -1   6 -11   10.84    0.79
  -1   6 -11   10.59    0.77
  -1   6 -11   10.99    0.77
   1  -6  11   12.59    1.45
   1  -6  11    9.61    1.21
   1  -6  11   10.44    1.06
   1  -6  11    8.27    0.96
  -1   6 -11   11.15    0.68
  -1   6 -11   10.99    0.72
  -1   6 -11   10.23    0.98
  -1   6 -11   11.23    1.37
  -1   6 -11    9.78    0.76
  -1   6 -11   10.87    0.72
  -1   6 -12   35.72    1.40
  -1   6 -12   36.45    1.46
  -1   6 -12   36.88    1.56
  -1   6 -12   39.52    1.58
  -1   6 -12   40.20    1.55
  -1   6 -12   35.29    1.55
   1  -6  12   31.36    2.14
  -1   6 -12   40.45    1.52
  -1   6 -12   35.12    1.46
  -1   6 -12   37.11    1.44
  -1   6 -12   38.05    2.54
  -1   6 -12   36.46    1.57
  -1   6 -12   36.00    1.50
  -1   6 -13    5.74    0.65
  -1   6 -13    5.99    0.71
   1  -6  13    6.51    1.08
  -1   6 -13    5.49    0.69
  -1   6 -13    6.02    0.70
  -1   6 -13    5.81    0.68
  -1   6 -13    5.75    0.69
  -1   6 -13    5.50    0.59
  -1   6 -13    6.89    0.63
  -1   6 -13    5.88    0.58
   1  -6  13    4.79    1.01
  -1   6 -13    7.21    1.37
  -1   6 -13    5.93    0.75
  -1   6 -13    6.56    0.85
  -1   6 -13    6.16    0.61
  -1   6 -14   48.81    2.98
  -1   6 -14   44.58    1.84
   1  -6  14   35.96    2.41
   1  -6  14   41.75    2.88
  -1   6 -14   43.31    1.80
  -1   6 -14   45.64    1.74
   1  -6  14   41.80    2.65
  -1   6 -14   46.40    1.86
  -1   6 -14   40.17    1.81
  -1   6 -14   48.78    1.79
  -1   6 -14   43.39    1.84
   1  -6  14   37.71    2.46
  -1   6 -14   46.46    1.85
  -1   6 -14   44.35    1.71
  -1   6 -14   42.75    1.70
  -1   6 -14   42.26    1.68
  -1   6 -14   46.92    1.80
  -1   6 -15    7.62    0.79
  -1   6 -15    7.59    0.83
   1  -6  15    9.01    1.56
  -1   6 -15    8.35    0.81
  -1   6 -15   13.81    0.93
   1  -6  15    6.73    1.25
  -1   6 -15    8.34    0.87
  -1   6 -15    9.91    0.90
  -1   6 -15    8.71    0.86
  -1   6 -15   12.46    0.90
   1  -6  15    6.96    1.19
  -1   6 -15    9.10    0.73
  -1   6 -15    9.21    0.81
  -1   6 -15    8.79    0.86
  -1   6 -15    7.88    0.71
   1  -6  16   12.70    1.57
  -1   6 -16   14.99    1.07
  -1   6 -16   15.53    1.11
  -1   6 -16   14.09    0.90
  -1   6 -16   15.14    1.06
   1  -6  16   13.32    1.76
  -1   6 -16   15.81    1.05
  -1   6 -16   14.93    1.05
  -1   6 -16   15.48    0.93
  -1   6 -17  124.73    3.95
  -1   6 -17  123.00    4.08
   1  -6  17  111.59    5.19
  -1   6 -17  135.46    4.20
  -1   6 -17  120.15    4.16
   1  -6  17  122.31    5.41
  -1   6 -17  124.37    4.10
  -1   6 -17  128.32    4.12
  -1   6 -17  124.21    3.96
   1  -6  18  128.81    5.63
  -1   6 -18  154.87    4.67
  -1   6 -18  158.92    4.62
  -1   6 -18  153.78    4.42
  -1   6 -18  151.01    4.53
  -1   6 -18  160.91    4.57
   1  -6  18  125.19    5.33
   1  -6  18  131.46    5.72
  -1   6 -19   31.59    1.41
  -1   6 -19   31.26    1.45
  -1   6 -19   29.39    1.46
  -1   6 -19   33.24    1.37
  -1   6 -19   31.41    1.36
  -1   6 -20    9.87    0.74
  -1   6 -20    8.66    0.73
  -1   6 -20    9.06    0.77
  -1   6 -21    0.41    0.44
  -1   6 -21    0.21    0.38
  -1   6 -22    5.90    0.50
   1  -5 -18    0.29    0.31
   1  -5 -18    0.58    0.34
  -1   5  18    0.54    0.30
   1  -5 -17    5.44    0.59
   1  -5 -17    6.21    0.59
  -1   5  17    5.40    0.54
  -1   5  17    5.54    0.48
  -1   5  17    5.89    0.55
  -1   5  17    6.80    0.57
  -1   5  16    3.39    0.49
   1  -5 -16    3.06    0.58
   1  -5 -16    3.07    0.49
  -1   5  16    3.08    0.55
  -1   5  16    4.29    0.58
  -1   5  16    3.85    0.97
  -1   5  16    2.78    0.51
  -1   5  16    4.44    0.58
  -1   5  15    1.91    0.48
  -1   5  15    3.89    0.62
   1  -5 -15    1.47    0.60
   1  -5 -15    1.86    0.53
  -1   5  15    0.43    0.89
  -1   5  15    2.26    0.55
  -1   5  15    1.92    0.55
  -1   5  15    2.96    0.61
   1  -5 -15    1.86    0.49
  -1   5  14    0.91    0.58
   1  -5 -14    1.40    0.52
  -1   5  14    2.08    0.91
  -1   5  14    1.28    0.52
  -1   5  14    2.25    0.63
  -1   5  14    1.82    0.97
   1  -5 -14    0.90    0.46
  -1   5  14    1.41    0.36
   1  -5 -14    1.65    0.55
  -1   5  14    1.95    0.56
  -1   5  14    0.71    0.82
   1  -5 -14    1.04    0.55
  -1   5  13    9.06    1.29
  -1   5  13   10.19    0.72
   1  -5 -13   10.27    0.91
  -1   5  13   11.45    1.61
  -1   5  13   10.91    0.73
   1  -5 -13   10.47    0.86
  -1   5  13   10.82    0.85
  -1   5  13   10.05    1.42
  -1   5  13    9.55    1.55
  -1   5  13   11.45    0.91
  -1   5  13   11.10    0.89
   1  -5 -13   10.87    0.93
   1  -5 -13   10.01    0.86
   1  -5 -13   11.49    0.90
  -1   5  12    0.68    0.78
   1  -5 -12    0.47    0.48
  -1   5  12    0.87    0.48
  -1   5  12    0.52    0.80
  -1   5  12    1.06    0.89
   1  -5 -12    0.82    0.56
   1  -5 -12    0.49    0.47
  -1   5  12    0.64    0.41
   1  -5 -12    0.24    0.52
  -1   5  12    0.98    0.91
  -1   5  12    0.69    0.55
   1  -5 -12    0.43    0.53
   1  -5 -12    0.54    0.53
  -1   5  12    0.82    0.43
   1  -5 -12    1.13    0.52
  -1   5  11   15.18    1.73
  -1   5  11   16.36    0.95
   1  -5 -11   17.86    1.12
   1  -5 -11   16.94    0.90
  -1   5  11   16.23    0.91
   1  -5 -11   17.80    1.12
   1  -5 -11   17.95    1.13
  -1   5  11   15.66    0.91
   1  -5 -11   15.96    1.04
  -1   5  11   18.41    1.04
  -1   5  11   16.15    0.86
  -1   5  11   14.58    1.56
  -1   5  11   19.14    1.84
  -1   5  11   12.72    1.47
   1  -5 -11   17.27    1.10
   1  -5 -11   16.94    1.03
   1  -5 -11   17.30    1.07
  -1   5  10   29.25    2.27
  -1   5  10   26.03    1.22
  -1   5  10   26.63    1.20
   1  -5 -10   26.72    1.35
   1  -5 -10   25.78    1.28
   1  -5 -10   26.94    1.33
   1  -5 -10   27.00    1.30
   1  -5 -10   25.74    1.30
  -1   5  10   27.38    2.01
  -1   5  10   28.09    1.29
  -1   5  10   25.92    1.15
  -1   5  10   31.23    2.30
   1  -5 -10   26.43    1.16
   1  -5 -10   26.52    1.36
  -1   5  10   25.23    1.18
  -1   5  10   23.76    1.80
   1  -5 -10   28.88    1.36
  -1   5   9   39.11    1.51
  -1   5   9   39.06    1.53
  -1   5   9   38.78    1.50
   1  -5  -9   38.84    1.65
   1  -5  -9   39.74    1.60
   1  -5  -9   41.02    1.62
   1  -5  -9   37.66    1.62
   1  -5  -9   38.35    1.60
  -1   5   9   38.49    1.47
  -1   5   9   39.15    1.56
  -1   5   9   38.35    2.42
   1  -5  -9   38.53    1.64
   1  -5  -9   39.53    1.48
  -1   5   9   40.06    2.59
   1  -5  -9   37.15    1.63
  -1   5   9   39.58    1.57
   1  -5  -9   38.17    1.62
  -1   5   8  120.18    3.60
  -1   5   8  130.25    4.98
   1  -5  -8  116.83    3.57
   1  -5  -8  122.80    3.75
  -1   5   8  118.12    3.60
   1  -5  -8  120.36    3.73
  -1   5   8  123.25    3.60
   1  -5  -8  119.03    3.67
   1  -5  -8  119.22    3.72
   1  -5  -8  124.07    3.71
   1  -5  -8  126.09    3.71
  -1   5   8  122.61    3.58
  -1   5   8  122.20    3.65
  -1   5   8  124.96    4.78
   1  -5  -8  114.47    4.94
  -1   5   8  120.12    4.93
   1  -5  -8  120.32    3.74
  -1   5   8  123.22    3.65
   1  -5  -8  120.43    3.72
  -1   5   7   86.16    3.71
  -1   5   7   85.04    2.65
   1  -5  -7   82.94    2.75
   1  -5  -7   86.78    2.64
   1  -5  -7   86.34    3.86
  -1   5   7   87.02    2.68
  -1   5   7   83.17    2.65
  -1   5   7   86.81    2.65
   1  -5  -7   84.56    2.75
   1  -5  -7   84.27    2.70
   1  -5  -7   85.41    2.72
  -1   5   7   86.34    2.65
  -1   5   7   81.58    3.56
  -1   5   7   90.43    3.82
   1  -5  -7   86.62    2.75
   1  -5  -7   86.94    2.73
   1  -5  -7   86.43    2.75
  -1   5   7   88.41    2.69
   1  -5  -7   84.80    2.75
   1  -5  -6   11.18    0.72
   1  -5  -6   12.85    1.37
   1  -5  -6   11.97    0.66
   1  -5  -6   12.13    0.75
  -1   5   6   12.13    0.69
  -1   5   6   12.77    1.26
  -1   5   6   11.03    0.92
  -1   5   6   11.24    0.68
  -1   5   6   11.86    0.71
   1  -5  -6   12.38    0.70
   1  -5  -6   12.94    0.72
  -1   5   6   12.80    0.70
  -1   5   6   13.86    1.25
  -1   5   6   12.45    1.26
  -1   5   6   11.87    1.00
  -1   5   6   11.82    0.70
   1  -5  -6   11.25    0.74
   1  -5  -6   11.13    0.72
  -1   5   5  162.15    5.43
  -1   5   5  158.60    4.45
   1  -5  -5  162.47    4.52
   1  -5  -5  155.95    4.44
  -1   5   5  159.70    5.05
  -1   5   5  165.61    4.46
  -1   5   5  157.05    4.44
   1  -5  -5  163.18    5.60
   1  -5  -5  160.51    4.47
   1  -5  -5  151.23    4.45
   1  -5  -5  153.95    4.94
  -1   5   5  157.71    4.44
  -1   5   5  162.55    5.30
  -1   5   5  153.95    4.90
   1  -5  -5  152.46    4.83
  -1   5   5  166.47    4.46
   1  -5  -5  157.23    5.07
   1  -5  -5  159.33    4.50
  -1   5   4  193.23    5.84
  -1   5   4  179.79    5.61
  -1   5   4  184.88    5.13
  -1   5   4  198.05    6.07
  -1   5   4  188.13    5.12
  -1   5   4  184.81    5.13
  -1   5   4  188.00    5.11
   1  -5  -4  185.74    5.17
  -1   5   4  188.98    5.14
  -1   5   4  192.57    5.91
   1  -5  -4  191.04    5.87
  -1   5   4  179.87    5.49
   1  -5  -4  185.34    5.61
   1  -5  -4  191.56    6.18
   1  -5  -4  186.48    5.77
   1  -5  -4  189.68    5.18
  -1   5   3    3.71    0.67
  -1   5   3    3.36    0.37
   1  -5  -3    3.42    0.40
  -1   5   3    3.50    0.39
  -1   5   3    3.85    0.69
   1  -5  -3    3.76    0.60
  -1   5   3    3.33    0.48
   1  -5  -3    3.16    0.62
   1  -5  -3    4.06    0.66
  -1   5   3    3.48    0.56
   1  -5  -3    3.02    0.57
  -1   5   3    4.00    0.77
   1  -5  -3    3.97    0.42
  -1   5   3    3.77    0.71
   1  -5  -2   47.61    1.49
  -1   5   2   44.40    1.63
  -1   5   2   47.05    1.93
  -1   5   2   48.04    2.03
   1  -5  -2   46.02    1.49
  -1   5   2   48.53    2.13
  -1   5   2   39.51    1.40
  -1   5   2   47.63    1.75
   1  -5  -2   47.42    2.06
   1  -5  -2   45.60    1.97
  -1   5   2   48.63    1.65
   1  -5  -2   46.27    1.95
  -1   5   1   48.91    1.94
  -1   5   1   52.40    2.08
   1  -5  -1   48.87    1.53
   1  -5  -1   49.89    2.00
   1  -5  -1   52.50    2.25
   1  -5  -1   48.46    2.09
  -1   5   1   51.17    2.13
   1  -5  -1   52.06    2.17
   1  -5   0   26.24    1.50
   1  -5   0   27.56    1.51
  -1   5   0   28.76    1.04
  -1   5   0   27.85    1.38
   1  -5   0   27.45    1.49
  -1   5  -1   34.87    1.21
   1  -5   1   39.27    1.79
   1  -5   1   38.62    1.81
  -1   5  -1   39.29    1.87
   1  -5   1   38.19    1.64
  -1   5  -1   37.45    1.66
  -1   5  -1   37.54    1.64
  -1   5  -2  173.26    5.02
   1  -5   2  181.82    5.55
   1  -5   2  182.77    5.51
  -1   5  -2  185.01    5.60
   1  -5   2  179.32    5.49
  -1   5  -2  179.66    5.26
   1  -5   2  178.34    5.02
  -1   5  -2  175.06    5.34
   1  -5   2  180.86    5.35
  -1   5  -3   31.27    1.35
   1  -5   3   33.64    1.54
   1  -5   3   31.51    1.57
   1  -5   3   32.80    1.58
  -1   5  -3   30.61    1.37
   1  -5   3   33.80    1.39
  -1   5  -3   31.90    1.50
   1  -5   3   31.83    1.66
  -1   5  -4   53.66    1.87
   1  -5   4   51.48    2.15
  -1   5  -4   53.01    2.13
   1  -5   4   49.66    1.99
   1  -5   4   51.91    2.12
   1  -5   4   50.52    1.65
  -1   5  -4   48.57    1.67
   1  -5   4   50.98    1.98
   1  -5   4   49.66    1.97
   1  -5   4   47.39    1.52
   1  -5   5   29.97    1.11
   1  -5   5   33.55    1.35
   1  -5   5   35.23    1.72
   1  -5   5   33.70    1.74
   1  -5   5   37.78    1.68
   1  -5   5   32.30    1.31
   1  -5   5   35.67    1.65
  -1   5  -5   35.92    1.62
   1  -5   6   30.19    1.67
  -1   5  -6   30.35    1.59
   1  -5   6   30.63    1.68
   1  -5   6   28.71    1.25
   1  -5   6   30.54    1.54
   1  -5   6   28.24    1.57
  -1   5  -7  226.36    6.86
  -1   5  -7  223.59    6.72
   1  -5   7  216.86    6.68
   1  -5   7  224.28    6.92
   1  -5   7  220.37    6.85
   1  -5   8  148.19    5.03
   1  -5   8  148.26    5.19
   1  -5   8  152.64    5.07
   1  -5   8  156.61    5.00
  -1   5  -8  147.14    5.05
  -1   5  -8  150.77    4.79
  -1   5  -8  141.79    4.12
   1  -5   9   60.31    2.80
   1  -5   9   63.24    2.74
   1  -5   9   61.09    2.90
   1  -5   9   64.50    2.74
  -1   5  -9   65.00    2.88
  -1   5  -9   62.18    2.47
  -1   5  -9   58.37    1.94
  -1   5 -10   39.02    2.23
  -1   5 -10   34.03    1.65
   1  -5  10   35.25    2.18
   1  -5  10   34.02    1.96
   1  -5  10   33.29    1.97
   1  -5  10   32.32    1.91
  -1   5 -11    3.40    0.48
  -1   5 -11    4.09    0.48
  -1   5 -11    5.07    0.49
  -1   5 -11    4.39    0.53
  -1   5 -11    4.86    0.48
  -1   5 -11    3.70    0.53
  -1   5 -11    4.03    0.55
  -1   5 -11    4.45    0.57
  -1   5 -11    4.99    0.59
   1  -5  11    5.79    1.04
   1  -5  11    4.03    0.79
   1  -5  11    4.55    0.77
   1  -5  11    3.68    0.80
   1  -5  12    5.88    0.92
   1  -5  12    5.83    1.12
  -1   5 -12    5.98    0.55
  -1   5 -12    6.10    0.59
  -1   5 -12    5.42    0.54
  -1   5 -12    6.61    0.56
  -1   5 -12    6.36    0.61
  -1   5 -12    6.77    0.65
  -1   5 -12    5.77    0.55
  -1   5 -12    6.42    0.61
  -1   5 -12    4.61    0.55
  -1   5 -12    6.40    0.67
  -1   5 -12    4.78    0.58
  -1   5 -12    6.72    0.68
  -1   5 -12    5.69    0.64
  -1   5 -13  208.73    5.69
  -1   5 -13  196.15    5.80
  -1   5 -13  198.08    5.79
   1  -5  13  186.46    6.57
  -1   5 -13  201.98    5.69
  -1   5 -13  195.81    5.62
  -1   5 -13  197.59    5.68
  -1   5 -13  203.76    5.78
  -1   5 -13  193.96    5.73
  -1   5 -13  204.62    5.66
  -1   5 -13  199.74    5.64
  -1   5 -13  196.83    5.73
   1  -5  13  185.83    6.59
  -1   5 -14   89.41    3.05
  -1   5 -14   96.88    2.94
  -1   5 -14   85.39    3.03
   1  -5  14   97.93    4.52
  -1   5 -14   88.29    2.89
  -1   5 -14   89.41    2.93
  -1   5 -14   86.12    2.87
  -1   5 -14   88.01    2.98
  -1   5 -14   93.34    2.98
  -1   5 -14   88.55    4.32
  -1   5 -14   88.16    3.01
  -1   5 -14   90.58    3.02
  -1   5 -14   91.35    2.91
  -1   5 -14   93.69    3.06
  -1   5 -14   89.43    2.90
   1  -5  14   87.34    3.88
   1  -5  15   30.49    2.13
   1  -5  15   38.22    2.74
  -1   5 -15   34.40    1.45
  -1   5 -15   34.54    1.48
  -1   5 -15   31.86    1.51
  -1   5 -15   31.89    1.40
  -1   5 -15   36.09    1.57
  -1   5 -15   28.67    2.47
  -1   5 -15   32.12    1.51
  -1   5 -15   35.14    1.48
  -1   5 -15   32.15    1.45
  -1   5 -15   33.75    1.56
  -1   5 -15   32.98    1.60
  -1   5 -15   35.83    1.46
  -1   5 -15   32.93    1.57
   1  -5  16   93.64    4.42
   1  -5  16   80.10    3.87
   1  -5  16   93.21    4.63
  -1   5 -16   95.45    3.01
  -1   5 -16   85.41    3.03
  -1   5 -16   93.27    2.96
  -1   5 -16   92.03    3.09
  -1   5 -16   94.76    3.11
  -1   5 -16   86.94    4.48
  -1   5 -16   90.60    3.02
  -1   5 -16   97.00    3.20
  -1   5 -16   91.71    3.20
  -1   5 -16   97.10    2.97
  -1   5 -16   88.11    3.15
  -1   5 -16   93.45    3.00
  -1   5 -17   37.70    1.61
  -1   5 -17   30.98    2.60
  -1   5 -17   34.93    1.69
  -1   5 -17   34.56    1.63
  -1   5 -17   43.71    1.54
  -1   5 -17   34.56    1.66
  -1   5 -17   49.76    1.69
   1  -5  17   28.44    2.38
   1  -5  17   29.76    2.41
   1  -5  17   28.63    2.13
  -1   5 -17   33.17    1.49
  -1   5 -17   34.44    1.55
  -1   5 -18    8.06    0.74
   1  -5  18    6.35    1.18
   1  -5  18    7.34    1.38
   1  -5  18    7.19    1.27
  -1   5 -18    9.08    0.74
  -1   5 -18    7.96    0.75
  -1   5 -18    8.91    0.84
  -1   5 -18    8.27    0.87
  -1   5 -18    8.37    0.83
  -1   5 -19   19.58    1.01
  -1   5 -19   19.36    1.11
  -1   5 -19   20.19    1.18
  -1   5 -19   22.06    1.16
   1  -5  20    4.18    0.89
  -1   5 -20    5.04    0.60
  -1   5 -20    5.75    0.67
  -1   5 -20    5.88    0.64
  -1   5 -21    3.79    0.49
  -1   5 -21    4.07    0.57
  -1   5 -22    0.17    0.40
  -1   4  19    2.43    0.32
   1  -4 -19    2.26    0.35
  -1   4  18    0.89    0.40
  -1   4  18    1.77    0.39
  -1   4  18    0.76    0.29
  -1   4  18    0.82    0.38
   1  -4 -18    1.61    0.44
   1  -4 -17    2.77    0.56
  -1   4  17    3.68    0.58
  -1   4  17    2.80    0.88
  -1   4  17    2.94    0.50
  -1   4  17    2.27    0.45
   1  -4 -17    2.42    0.47
  -1   4  17    2.95    0.51
   1  -4 -17    2.54    0.56
  -1   4  17    2.84    0.50
   1  -4 -16    1.29    0.36
  -1   4  16    1.10    0.44
  -1   4  16    0.10    0.77
  -1   4  16    2.00    0.60
   1  -4 -16    0.99    0.52
  -1   4  16    1.16    0.88
  -1   4  16    1.12    0.47
  -1   4  16    1.06    0.48
  -1   4  16    1.42    0.53
   1  -4 -16    0.72    0.46
   1  -4 -16    0.90    0.52
   1  -4 -16    0.31    0.52
   1  -4 -15    2.17    0.43
  -1   4  15    0.69    0.77
  -1   4  15    2.77    0.63
   1  -4 -15    2.19    0.56
  -1   4  15    1.74    0.50
  -1   4  15    1.18    0.99
  -1   4  15    1.79    0.62
   1  -4 -15    0.97    0.58
  -1   4  15    1.85    0.56
   1  -4 -15    1.93    0.60
  -1   4  15    1.87    0.94
   1  -4 -14    1.38    0.41
   1  -4 -14    1.16    0.51
   1  -4 -14    1.55    0.60
   1  -4 -14    1.76    0.61
  -1   4  14    0.85    0.92
  -1   4  14    1.75    0.57
  -1   4  14    2.21    0.63
   1  -4 -14    1.92    0.57
  -1   4  14    1.24    0.83
  -1   4  14    1.58    0.49
  -1   4  13    9.76    0.83
  -1   4  13    9.73    0.69
   1  -4 -13   10.96    0.74
   1  -4 -13   10.57    0.86
   1  -4 -13    9.80    0.86
  -1   4  13    8.96    1.42
  -1   4  13   10.61    0.81
  -1   4  13   12.06    1.59
   1  -4 -13   10.40    0.92
   1  -4 -13   10.08    0.70
  -1   4  13   12.18    1.63
   1  -4 -13   10.94    0.93
  -1   4  13    9.61    1.42
  -1   4  13   10.94    0.88
   1  -4 -13   10.86    0.89
  -1   4  12    0.52    0.42
  -1   4  12    1.28    0.52
  -1   4  12    0.58    0.35
   1  -4 -12    0.99    0.40
   1  -4 -12    0.58    0.57
   1  -4 -12    0.75    0.47
   1  -4 -12    0.90    0.48
  -1   4  12    0.21    0.82
  -1   4  12    1.09    0.51
  -1   4  12    0.12    0.91
   1  -4 -12    0.77    0.37
   1  -4 -12    1.06    0.55
  -1   4  12    0.61    0.37
   1  -4 -12    0.38    0.55
  -1   4  12   -0.12    0.85
  -1   4  12    1.27    0.79
   1  -4 -12    1.51    0.55
  -1   4  12    0.94    0.51
  -1   4  11   13.29    0.87
  -1   4  11   13.71    0.82
   1  -4 -11   13.10    0.95
  -1   4  11   12.35    0.76
   1  -4 -11   12.13    0.76
   1  -4 -11   14.56    0.95
   1  -4 -11   11.92    0.87
   1  -4 -11   13.06    0.91
  -1   4  11   13.15    0.86
  -1   4  11   11.42    1.55
   1  -4 -11   12.51    0.77
   1  -4 -11   13.33    0.95
  -1   4  11   13.00    1.62
  -1   4  11   12.77    0.77
   1  -4 -11   12.85    0.96
  -1   4  11   10.39    1.51
  -1   4  11   13.25    0.89
   1  -4 -11   13.98    0.93
  -1   4  10    0.75    0.39
  -1   4  10    1.06    0.48
   1  -4 -10    0.75    0.46
  -1   4  10    0.92    0.36
   1  -4 -10    0.54    0.43
   1  -4 -10    0.53    0.33
   1  -4 -10    0.70    0.45
   1  -4 -10    1.41    0.45
   1  -4 -10    0.99    0.45
  -1   4  10    0.58    0.32
   1  -4 -10    0.83    0.36
   1  -4 -10    0.52    0.46
  -1   4  10    1.06    0.37
  -1   4  10    1.40    0.85
  -1   4  10    0.10    0.83
  -1   4  10    1.38    0.92
   1  -4 -10    0.38    0.42
  -1   4   9   22.90    1.84
  -1   4   9   21.57    0.99
  -1   4   9   21.99    1.05
   1  -4  -9   19.29    1.06
  -1   4   9   21.65    0.97
   1  -4  -9   23.64    1.10
   1  -4  -9   22.50    1.09
   1  -4  -9   21.83    1.12
   1  -4  -9   20.98    1.06
  -1   4   9   23.06    0.97
  -1   4   9   20.82    1.00
  -1   4   9   21.72    1.73
   1  -4  -9   22.08    1.12
   1  -4  -9   21.68    1.00
  -1   4   9   21.84    0.98
  -1   4   9   23.08    1.82
  -1   4   9   25.18    1.86
   1  -4  -9   23.19    1.12
   1  -4  -9   22.18    1.12
  -1   4   8   68.22    3.12
   1  -4  -8   65.28    2.07
   1  -4  -8   61.86    2.17
  -1   4   8   63.96    2.05
  -1   4   8   64.69    2.07
   1  -4  -8   63.23    2.18
   1  -4  -8   64.17    2.14
   1  -4  -8   63.07    2.15
  -1   4   8   65.86    2.04
  -1   4   8   62.75    2.06
  -1   4   8   68.09    3.05
  -1   4   8   64.69    3.01
   1  -4  -8   63.48    2.15
   1  -4  -8   63.95    2.19
   1  -4  -8   60.50    2.15
   1  -4  -8   65.52    2.18
   1  -4  -7  161.99    4.63
   1  -4  -7  158.96    4.60
   1  -4  -7  164.91    5.77
   1  -4  -7  163.27    4.64
   1  -4  -7  162.32    4.54
  -1   4   7  161.69    4.53
  -1   4   7  159.20    4.52
   1  -4  -7  165.65    4.60
   1  -4  -7  161.79    4.61
  -1   4   7  162.50    4.50
  -1   4   7  161.29    4.53
  -1   4   7  165.56    5.54
  -1   4   7  169.65    5.70
  -1   4   7  163.80    5.54
   1  -4  -7  158.42    4.63
   1  -4  -7  165.90    4.64
   1  -4  -6   87.36    2.72
   1  -4  -6   94.84    3.71
   1  -4  -6   91.71    2.76
   1  -4  -6   90.73    2.68
  -1   4   6   85.65    2.97
  -1   4   6   90.72    2.67
   1  -4  -6   91.01    2.71
   1  -4  -6   86.12    3.02
  -1   4   6   91.84    2.68
  -1   4   6   93.79    2.67
  -1   4   6   92.24    3.47
  -1   4   6   93.99    3.62
  -1   4   6   95.72    3.54
   1  -4  -6   89.74    2.74
   1  -4  -5  154.32    5.22
   1  -4  -5  156.21    4.34
   1  -4  -5  147.06    4.69
  -1   4   5  156.53    4.28
  -1   4   5  157.81    5.05
  -1   4   5  158.62    5.07
   1  -4  -5  140.10    4.50
  -1   4   5  157.98    4.29
  -1   4   5  153.03    4.27
  -1   4   5  167.75    4.78
  -1   4   5  165.83    5.17
   1  -4  -5  158.54    4.34
   1  -4  -5  149.24    4.81
  -1   4   5  162.15    5.23
  -1   4   4  222.36    6.53
  -1   4   4  223.26    5.75
  -1   4   4  216.38    6.42
  -1   4   4  215.46    6.45
   1  -4  -4  205.75    6.07
   1  -4  -4  207.95    6.28
   1  -4  -4  205.65    6.15
   1  -4  -4  217.08    6.62
  -1   4   4  223.37    6.29
   1  -4  -4  201.97    6.25
   1  -4  -4  212.24    5.78
  -1   4   3   51.58    1.98
  -1   4   3   53.62    2.08
   1  -4  -3   48.54    1.95
  -1   4   3   51.66    1.98
  -1   4   3   50.83    1.48
   1  -4  -3   48.66    1.86
   1  -4  -3   49.08    1.95
   1  -4  -3   48.60    1.82
   1  -4  -2  249.98    7.31
   1  -4  -2  247.93    7.22
  -1   4   2  251.22    6.86
  -1   4   2  253.12    6.95
  -1   4   2  252.06    7.15
  -1   4   2  253.34    7.31
   1  -4  -2  251.59    7.16
  -1   4   2  267.42    7.30
   1  -4  -1  475.02   13.29
  -1   4   1  503.69   13.28
   1  -4  -1  493.92   12.86
  -1   4   1  495.47   13.21
  -1   4   1  480.56   12.84
  -1   4   0   82.15    2.79
  -1   4   0   75.97    2.60
   1  -4   0   77.81    2.63
   1  -4   0   77.57    2.73
   1  -4   0   78.14    2.73
   1  -4   0   79.07    2.30
   1  -4   1   81.32    2.61
  -1   4  -1   78.85    2.66
   1  -4   1   80.70    2.72
   1  -4   1   80.29    2.35
  -1   4  -1   81.20    2.71
   1  -4   1   78.37    2.23
  -1   4  -1   83.52    2.81
  -1   4  -1   77.46    2.24
   1  -4   1   83.62    2.77
   1  -4   1   79.41    2.75
   1  -4   2  164.20    4.78
  -1   4  -2  160.60    4.53
   1  -4   2  160.96    4.75
   1  -4   2  152.48    4.22
   1  -4   2  158.21    4.52
  -1   4  -2  162.53    4.82
  -1   4  -2  162.83    4.70
   1  -4   2  172.31    4.52
  -1   4  -2  154.02    4.48
   1  -4   2  157.45    4.64
   1  -4   2  160.61    4.80
   1  -4   2  154.34    4.18
  -1   4  -3   28.29    1.11
   1  -4   3   27.04    1.12
   1  -4   3   27.97    1.33
  -1   4  -3   26.69    1.34
  -1   4  -3   29.40    1.34
   1  -4   3   25.82    0.91
  -1   4  -3   28.23    1.23
   1  -4   3   28.93    1.41
   1  -4   3   28.78    1.31
   1  -4   4  132.61    4.34
  -1   4  -4  150.80    4.36
  -1   4  -4  143.66    4.44
   1  -4   4  145.69    4.41
   1  -4   4  134.57    4.34
   1  -4   4  148.10    4.52
  -1   4  -5   74.56    2.66
   1  -4   5   73.71    2.69
   1  -4   5   73.16    2.68
   1  -4   5   72.43    2.71
  -1   4  -6   58.89    2.38
  -1   4  -6   58.05    2.24
   1  -4   6   59.99    2.38
   1  -4   6   61.81    2.41
   1  -4   6   54.72    2.31
  -1   4  -7  187.34    5.77
   1  -4   7  178.78    5.66
   1  -4   7  181.08    5.66
   1  -4   7  181.55    5.72
   1  -4   7  180.36    5.82
  -1   4  -7  181.15    5.43
   1  -4   8   22.22    1.45
   1  -4   8   23.14    1.43
   1  -4   8   21.19    1.34
   1  -4   8   22.57    1.52
  -1   4  -8   20.04    1.13
   1  -4   9   61.43    2.62
   1  -4   9   60.67    2.52
   1  -4   9   59.01    2.68
   1  -4   9   60.21    2.75
  -1   4  -9   54.51    2.13
   1  -4  10   11.43    1.06
   1  -4  10   10.39    1.12
   1  -4  10   11.35    1.22
   1  -4  10    9.83    0.98
  -1   4 -11    8.71    0.71
  -1   4 -11   10.69    0.76
  -1   4 -11   10.69    0.67
  -1   4 -11   11.08    1.29
  -1   4 -11   10.25    0.65
  -1   4 -11    9.42    0.64
   1  -4  11    8.34    0.93
   1  -4  11   10.54    1.24
   1  -4  11   10.77    1.05
   1  -4  11    9.78    1.13
  -1   4 -12    2.12    0.47
  -1   4 -12    1.20    0.42
   1  -4  12    1.09    0.51
   1  -4  12    2.84    0.78
   1  -4  12    2.64    0.93
   1  -4  12    1.85    0.77
  -1   4 -12    2.07    0.49
  -1   4 -12    1.59    0.47
  -1   4 -12    1.86    0.49
  -1   4 -12    1.58    0.45
  -1   4 -12    2.01    0.42
  -1   4 -12    1.92    0.45
  -1   4 -12    1.47    0.43
  -1   4 -12    2.85    0.90
   1  -4  12    2.09    0.59
  -1   4 -12    1.92    0.43
  -1   4 -12    2.15    0.43
  -1   4 -12    1.92    0.40
  -1   4 -13    6.75    0.64
  -1   4 -13    7.05    0.69
   1  -4  13    7.89    1.46
   1  -4  13    6.73    1.19
  -1   4 -13    6.14    0.63
  -1   4 -13    8.15    0.75
  -1   4 -13    7.61    0.76
  -1   4 -13    6.41    0.72
  -1   4 -13    8.30    0.67
  -1   4 -13    7.75    0.63
  -1   4 -13    5.97    0.58
  -1   4 -13    7.84    1.34
  -1   4 -13    6.46    0.61
  -1   4 -13    7.91    0.68
  -1   4 -13    7.35    0.66
   1  -4  13    6.70    0.97
  -1   4 -13    7.56    0.62
  -1   4 -13    7.17    0.63
  -1   4 -13    7.47    0.65
   1  -4  14   10.82    1.57
  -1   4 -14   11.64    0.84
  -1   4 -14   11.94    0.82
  -1   4 -14   10.12    0.80
  -1   4 -14   12.22    0.78
  -1   4 -14   11.82    0.84
  -1   4 -14   11.28    0.87
  -1   4 -14   11.84    0.88
  -1   4 -14   11.24    1.63
  -1   4 -14   12.08    0.98
  -1   4 -14   12.28    0.83
  -1   4 -14   13.58    0.96
  -1   4 -14   10.23    0.79
  -1   4 -14   11.25    0.91
  -1   4 -14   10.78    0.92
  -1   4 -14   11.34    0.81
  -1   4 -14   11.97    0.93
  -1   4 -15   12.07    0.86
   1  -4  15   13.10    1.74
  -1   4 -15   13.15    0.86
  -1   4 -15   14.37    1.09
  -1   4 -15   12.22    0.97
  -1   4 -15   14.04    1.00
  -1   4 -15   13.42    0.89
  -1   4 -15   12.95    0.83
  -1   4 -15   13.49    0.95
  -1   4 -15   13.40    0.91
  -1   4 -15   13.20    1.75
  -1   4 -15   14.29    0.96
   1  -4  15   12.86    1.57
  -1   4 -15   12.83    0.88
  -1   4 -15   13.58    0.90
  -1   4 -16    6.87    0.70
   1  -4  16    5.49    1.27
  -1   4 -16    5.61    0.67
  -1   4 -16    5.83    1.34
  -1   4 -16    5.80    0.68
  -1   4 -16    6.90    0.74
  -1   4 -16    6.41    0.76
  -1   4 -16    6.01    0.83
  -1   4 -16    5.98    0.80
  -1   4 -16    5.76    0.62
  -1   4 -16    5.84    0.67
   1  -4  16    5.63    1.19
  -1   4 -16    6.79    0.70
   1  -4  17    9.53    1.33
  -1   4 -17   12.04    0.84
  -1   4 -17   10.38    0.79
  -1   4 -17    9.48    0.80
  -1   4 -17   11.08    0.84
  -1   4 -17   10.94    1.57
  -1   4 -17   11.42    0.96
  -1   4 -17    9.02    0.87
  -1   4 -17   10.23    0.93
   1  -4  17    8.47    1.47
   1  -4  17    8.08    1.28
  -1   4 -17   10.97    0.85
  -1   4 -17   10.22    0.80
   1  -4  18   25.30    2.05
  -1   4 -18   29.63    1.54
  -1   4 -18   26.27    1.41
  -1   4 -18   29.35    1.50
   1  -4  18   24.46    2.21
   1  -4  18   31.29    2.49
  -1   4 -18   33.08    1.41
  -1   4 -19    8.19    0.74
   1  -4  19    8.21    0.60
  -1   4 -20   63.92    2.11
  -1   4 -20   57.47    1.99
  -1   4 -21   60.53    2.00
  -1   4 -22   27.71    1.00
   1  -3 -20   20.52    0.82
   1  -3 -20   20.71    0.78
  -1   3  19    8.11    0.57
   1  -3 -19    8.68    0.63
  -1   3  19    9.03    0.58
   1  -3 -19    9.81    0.67
   1  -3 -18    8.93    0.68
  -1   3  18    9.35    0.68
  -1   3  18    8.80    0.58
  -1   3  18   10.12    0.75
   1  -3 -18   11.26    0.78
  -1   3  18    8.09    1.13
  -1   3  18   10.12    0.69
  -1   3  18    8.53    0.65
   1  -3 -17    2.35    0.51
  -1   3  17    2.42    0.52
  -1   3  17    1.55    0.42
  -1   3  17    0.71    0.83
  -1   3  17    2.22    0.57
   1  -3 -17    1.56    0.53
   1  -3 -17    1.78    0.58
  -1   3  17    0.09    1.42
  -1   3  17    1.19    0.83
  -1   3  17    1.87    0.50
   1  -3 -17    1.55    0.38
  -1   3  17    1.57    0.46
  -1   3  16    3.05    0.59
   1  -3 -16    2.28    0.56
  -1   3  16    2.31    0.63
  -1   3  16    1.81    0.88
  -1   3  16    2.75    0.56
  -1   3  16    2.24    0.91
  -1   3  16    2.14    0.48
  -1   3  16    1.80    1.05
   1  -3 -16    2.04    0.57
   1  -3 -16    1.92    0.60
   1  -3 -16    2.44    0.47
  -1   3  15   18.06    1.08
   1  -3 -15   17.86    1.11
  -1   3  15   17.39    1.86
  -1   3  15   18.03    0.99
  -1   3  15   17.14    1.87
  -1   3  15   16.95    1.04
  -1   3  15   15.46    1.81
  -1   3  15   19.05    1.95
   1  -3 -15   17.04    1.14
   1  -3 -15   17.34    0.94
   1  -3 -15   15.09    1.13
   1  -3 -14    0.61    0.42
  -1   3  14    1.78    0.93
   1  -3 -14    1.23    0.56
   1  -3 -14    0.85    0.49
  -1   3  14    1.09    0.52
   1  -3 -14    1.23    0.52
  -1   3  14    0.83    0.86
  -1   3  14    0.53    0.44
  -1   3  14    1.07    0.93
  -1   3  14    0.78    0.76
   1  -3 -14    0.72    0.35
  -1   3  14    1.17    0.52
  -1   3  14    1.10    0.98
  -1   3  13   11.03    0.83
  -1   3  13    9.91    0.70
   1  -3 -13   10.61    0.91
  -1   3  13    9.77    1.49
   1  -3 -13   10.16    0.82
   1  -3 -13   10.59    0.74
  -1   3  13    9.95    1.51
   1  -3 -13    9.25    0.83
  -1   3  13   10.37    1.50
  -1   3  13   10.64    0.78
  -1   3  13    9.98    1.55
   1  -3 -13    9.25    0.70
   1  -3 -13    9.87    0.87
  -1   3  13    6.60    1.24
   1  -3 -13    9.35    0.84
  -1   3  13   10.90    0.84
   1  -3 -12   31.71    1.31
  -1   3  12   33.62    2.39
   1  -3 -12   29.75    1.47
   1  -3 -12   30.01    1.42
   1  -3 -12   30.82    1.45
   1  -3 -12   31.42    1.46
  -1   3  12   30.89    2.33
  -1   3  12   32.58    1.39
  -1   3  12   31.27    1.27
   1  -3 -12   30.84    1.30
   1  -3 -12   28.89    1.44
  -1   3  12   31.07    2.34
  -1   3  12   30.15    2.22
  -1   3  11   11.14    0.77
  -1   3  11   10.40    0.67
   1  -3 -11   10.59    0.85
  -1   3  11    9.67    0.63
  -1   3  11   13.54    1.49
  -1   3  11   10.83    0.66
   1  -3 -11   10.70    0.70
   1  -3 -11   10.90    0.81
   1  -3 -11   10.45    0.78
   1  -3 -11   11.83    0.83
   1  -3 -11   10.98    0.82
  -1   3  11   11.67    1.44
  -1   3  11    9.68    1.36
  -1   3  11   11.28    1.34
   1  -3 -11   10.62    0.82
   1  -3 -11    9.53    0.68
  -1   3  11   11.48    1.48
  -1   3  10   20.47    0.92
   1  -3 -10   21.66    1.10
   1  -3 -10   21.76    0.99
   1  -3 -10   23.10    1.11
   1  -3 -10   24.18    1.03
   1  -3 -10   21.30    1.11
  -1   3  10   20.73    4.20
  -1   3  10   21.68    1.75
  -1   3  10   21.06    0.95
  -1   3  10   23.20    1.04
   1  -3 -10   21.51    1.09
  -1   3  10   22.68    0.98
  -1   3  10   22.54    1.78
  -1   3  10   21.25    1.62
  -1   3  10   22.21    1.77
   1  -3 -10   22.01    1.08
   1  -3 -10   21.83    1.10
   1  -3 -10   22.11    1.11
   1  -3  -9    6.88    0.60
  -1   3   9    6.51    0.51
  -1   3   9    8.04    1.11
   1  -3  -9    7.57    0.61
  -1   3   9    7.71    0.53
   1  -3  -9    6.48    0.58
  -1   3   9    6.72    0.47
  -1   3   9    6.79    0.52
  -1   3   9    6.98    1.00
  -1   3   9    6.87    1.00
  -1   3   9    6.91    1.10
   1  -3  -9    7.18    0.53
   1  -3  -9    6.47    0.62
   1  -3  -9    5.74    0.56
   1  -3  -9    7.91    0.65
   1  -3  -9    6.97    0.61
   1  -3  -9    7.52    0.62
  -1   3   8   77.30    3.20
  -1   3   8   71.50    2.22
   1  -3  -8   71.94    2.66
   1  -3  -8   74.84    2.37
   1  -3  -8   76.37    2.30
   1  -3  -8   73.36    2.33
   1  -3  -8   72.60    2.33
  -1   3   8   72.88    2.18
  -1   3   8   74.18    2.24
  -1   3   8   67.13    2.42
  -1   3   8   74.64    3.01
  -1   3   8   74.96    3.19
  -1   3   8   74.12    3.15
   1  -3  -8   73.17    2.35
   1  -3  -8   74.95    2.36
   1  -3  -8   74.81    2.35
   1  -3  -8   71.46    2.34
   1  -3  -7   36.45    2.06
   1  -3  -7   35.10    1.31
  -1   3   7   35.23    1.21
   1  -3  -7   35.06    1.28
   1  -3  -7   33.92    1.30
  -1   3   7   35.78    1.23
   1  -3  -7   35.28    1.53
   1  -3  -7   35.29    1.30
  -1   3   7   37.35    1.94
  -1   3   7   35.64    1.92
  -1   3   7   36.69    1.82
  -1   3   7   34.23    1.36
  -1   3   7   36.79    1.98
  -1   3   6   15.81    1.09
  -1   3   6   15.87    1.23
  -1   3   6   13.76    0.64
  -1   3   6   14.11    0.63
  -1   3   6   16.87    1.17
  -1   3   6   14.06    1.14
   1  -3  -6   14.86    0.72
   1  -3  -6   14.34    1.23
   1  -3  -6   13.66    0.68
  -1   3   6   13.42    0.77
   1  -3  -6   14.40    0.85
   1  -3  -5   99.03    2.99
   1  -3  -5   97.08    3.23
   1  -3  -5   95.52    3.12
  -1   3   5   97.76    2.74
  -1   3   5  101.92    3.42
  -1   3   5   98.94    3.49
  -1   3   5   98.39    3.28
   1  -3  -5   98.81    3.53
  -1   3   5   99.04    2.76
  -1   3   5   98.39    3.40
  -1   3   5   93.78    3.03
   1  -3  -4  203.17    5.95
  -1   3   4  218.38    6.17
  -1   3   4  212.81    6.25
  -1   3   4  218.78    5.95
   1  -3  -4  213.01    6.27
   1  -3  -4  202.33    5.70
   1  -3  -4  203.04    5.81
  -1   3   4  207.62    6.13
   1  -3  -4  229.35    6.00
  -1   3   4  204.67    5.54
  -1   3   3   18.91    1.01
  -1   3   3   20.30    1.07
   1  -3  -3   19.56    1.01
  -1   3   3   21.93    1.15
   1  -3  -3   19.00    0.93
   1  -3  -3   20.98    1.01
  -1   3   3   20.14    1.09
   1  -3  -3   19.51    1.07
  -1   3   2  132.09    3.82
   1  -3  -2  126.69    3.75
   1  -3  -2  124.38    3.90
  -1   3   2  134.13    3.88
  -1   3   1   25.36    0.89
   1  -3  -1   25.08    1.09
  -1   3   1   24.94    1.17
  -1   3   1   26.41    1.15
   1  -3  -1   26.50    1.01
  -1   3   0  112.23    3.38
   1  -3   0  114.65    3.27
  -1   3   0  109.37    3.31
  -1   3   0  107.30    3.04
   1  -3   0  114.81    3.35
  -1   3   0  116.81    3.47
   1  -3   0  115.76    3.12
  -1   3  -1   99.05    2.94
   1  -3   1  103.09    2.83
  -1   3  -1  105.34    3.15
   1  -3   1  102.54    3.02
   1  -3   1  102.55    3.17
  -1   3  -1   97.41    2.96
  -1   3  -1  101.90    3.13
   1  -3   1  105.99    3.05
   1  -3   1  104.86    2.94
  -1   3  -1  107.12    3.22
   1  -3   1  102.19    3.15
  -1   3  -2  929.84   23.06
  -1   3  -2  881.82   22.89
   1  -3   2  876.87   23.01
  -1   3  -2  914.78   23.17
  -1   3  -2  888.21   23.21
   1  -3   2  924.29   23.21
   1  -3   2  880.86   23.07
   1  -3   2  867.13   22.83
   1  -3   2  883.88   23.18
   1  -3   3   86.67    2.87
   1  -3   3   92.86    2.94
   1  -3   3   84.35    2.84
  -1   3  -3   90.93    2.80
  -1   3  -3   90.69    2.81
   1  -3   4  163.14    4.84
   1  -3   4  160.68    4.83
   1  -3   4  162.87    4.86
  -1   3  -4  163.39    4.68
  -1   3  -4  163.17    4.80
   1  -3   5  197.63    5.91
   1  -3   5  203.53    5.91
   1  -3   5  204.57    5.92
  -1   3  -5  200.44    5.73
   1  -3   6   68.57    2.59
   1  -3   6   72.16    2.57
   1  -3   6   67.34    2.60
  -1   3  -6   71.13    2.36
   1  -3   7    3.60    0.67
   1  -3   7    4.15    0.57
   1  -3   7    3.35    0.71
  -1   3  -7    3.38    0.48
  -1   3  -8   99.22    3.71
   1  -3   8  106.49    3.48
   1  -3   8  102.87    3.70
  -1   3  -8   95.36    3.03
   1  -3   9   23.61    1.56
   1  -3   9   24.60    1.38
   1  -3   9   22.59    1.32
  -1   3  -9   27.50    1.69
   1  -3  10   33.15    2.00
   1  -3  10   34.57    1.72
   1  -3  10   34.75    1.70
  -1   3 -10   35.34    1.31
  -1   3 -10   39.42    2.17
  -1   3 -10   33.21    1.23
  -1   3 -11   46.74    1.64
  -1   3 -11   44.90    1.58
  -1   3 -11   43.68    1.68
   1  -3  11   45.13    2.07
   1  -3  11   53.89    2.71
   1  -3  11   49.22    2.55
   1  -3  11   44.38    2.03
   1  -3  11   47.64    2.11
  -1   3 -11   46.91    1.73
  -1   3 -11   47.73    1.74
  -1   3 -11   45.01    1.62
  -1   3 -11   53.04    2.66
  -1   3 -11   47.73    1.62
  -1   3 -11   50.64    1.67
  -1   3 -11   44.53    1.59
  -1   3 -12    3.66    0.44
  -1   3 -12    4.15    0.47
  -1   3 -12    3.56    0.46
  -1   3 -12    2.98    0.47
  -1   3 -12    2.83    0.48
  -1   3 -12    3.78    0.52
  -1   3 -12    2.86    0.90
  -1   3 -12    3.77    0.51
   1  -3  12    3.16    0.67
   1  -3  12    3.20    0.92
   1  -3  12    1.83    0.76
  -1   3 -12    3.27    0.46
  -1   3 -12    3.10    0.45
  -1   3 -12    3.14    0.43
  -1   3 -12    3.30    0.48
  -1   3 -12    3.26    0.55
  -1   3 -12    3.52    0.47
  -1   3 -12    2.78    0.44
  -1   3 -12    3.47    0.53
  -1   3 -13   53.37    1.94
  -1   3 -13   53.14    1.96
  -1   3 -13   53.99    1.98
  -1   3 -13   58.07    3.17
  -1   3 -13   54.99    1.99
   1  -3  13   57.69    3.02
   1  -3  13   51.53    2.99
   1  -3  13   58.17    3.20
  -1   3 -13   55.82    1.95
  -1   3 -13   54.18    1.90
  -1   3 -13   53.75    2.07
  -1   3 -13   51.88    1.98
  -1   3 -13   58.15    1.94
  -1   3 -13   54.84    1.96
  -1   3 -13   54.82    1.92
  -1   3 -13   58.41    2.07
  -1   3 -13   50.11    1.88
  -1   3 -14   16.51    0.96
  -1   3 -14   15.38    0.98
  -1   3 -14   16.06    0.92
   1  -3  14   16.42    1.81
   1  -3  14   15.32    1.64
  -1   3 -14   15.98    1.07
  -1   3 -14   19.62    1.94
  -1   3 -14   17.97    1.04
  -1   3 -14   15.16    0.99
  -1   3 -14   15.83    1.05
  -1   3 -14   15.58    1.00
  -1   3 -14   17.45    0.92
  -1   3 -14   15.86    0.92
  -1   3 -14   15.68    0.89
  -1   3 -14   17.17    0.98
  -1   3 -15  205.86    5.92
   1  -3  15  207.38    7.44
   1  -3  15  228.89    7.93
  -1   3 -15  212.34    5.91
  -1   3 -15  203.86    6.15
  -1   3 -15  207.30    6.08
  -1   3 -15  213.43    6.05
  -1   3 -15  214.95    7.77
  -1   3 -15  213.68    6.04
  -1   3 -15  202.02    5.92
  -1   3 -15  209.89    6.02
   1  -3  15  197.63    6.86
   1  -3  16   24.86    1.91
  -1   3 -16   30.88    1.39
  -1   3 -16   26.69    1.26
  -1   3 -16   28.93    1.31
   1  -3  16   27.13    2.18
  -1   3 -16   28.25    1.47
  -1   3 -16   27.83    1.40
  -1   3 -16   32.25    1.41
  -1   3 -16   26.20    2.28
   1  -3  16   32.92    2.56
  -1   3 -16   28.46    1.38
   1  -3  17    7.94    1.15
  -1   3 -17   10.01    0.79
  -1   3 -17    7.37    1.34
  -1   3 -17    9.00    0.81
   1  -3  17    8.59    1.47
   1  -3  17    8.79    1.35
  -1   3 -17    8.95    0.74
  -1   3 -17    8.03    0.86
  -1   3 -17    8.32    0.80
  -1   3 -18   13.95    0.97
   1  -3  18   11.51    1.48
  -1   3 -18   14.49    0.96
  -1   3 -18   15.58    1.07
   1  -3  18   13.53    1.72
   1  -3  18   14.87    1.77
   1  -3  19    2.56    0.86
  -1   3 -19    3.36    0.63
  -1   3 -20   35.34    1.39
   1  -3  20   27.36    1.15
  -1   3 -21   17.31    0.87
  -1   3 -21   17.57    0.85
  -1   3 -22   20.18    0.82
  -1   3 -22   19.24    0.78
   1  -2 -20   14.09    0.70
  -1   2  20   14.23    0.71
   1  -2 -20   14.43    0.72
  -1   2  19   10.93    0.76
   1  -2 -19   10.33    0.75
   1  -2 -19   11.29    0.76
  -1   2  19   10.38    0.68
   1  -2 -19   11.84    0.72
   1  -2 -19   13.05    0.80
  -1   2  19   11.17    0.68
   1  -2 -18   81.60    2.66
  -1   2  18   79.83    2.52
   1  -2 -18   75.64    2.60
  -1   2  18   70.05    3.63
  -1   2  18   71.58    2.35
  -1   2  18   84.52    2.62
   1  -2 -18   76.43    2.61
   1  -2 -18   76.57    2.63
  -1   2  18   76.63    3.75
  -1   2  18   69.62    3.47
  -1   2  18   79.83    2.50
  -1   2  18   83.41    2.56
  -1   2  17    9.95    1.44
  -1   2  17   11.58    0.80
   1  -2 -17   12.12    0.93
   1  -2 -17   11.61    0.92
   1  -2 -17   11.21    0.87
  -1   2  17   11.38    0.81
  -1   2  17   11.36    1.55
  -1   2  17   11.15    0.73
  -1   2  17   12.24    1.48
   1  -2 -17   12.52    0.78
   1  -2 -16   13.73    0.87
   1  -2 -16   12.40    1.00
   1  -2 -16   12.85    1.01
  -1   2  16   14.85    0.94
   1  -2 -16   13.26    0.97
  -1   2  16   13.82    1.70
  -1   2  16   13.49    0.83
  -1   2  16   12.63    1.66
  -1   2  16   12.33    1.64
  -1   2  16   12.89    0.88
  -1   2  16   12.90    1.57
   1  -2 -15   13.39    0.87
  -1   2  15   11.68    1.43
   1  -2 -15   13.63    1.05
   1  -2 -15   13.12    0.82
  -1   2  15   13.73    0.92
   1  -2 -15   13.86    1.01
  -1   2  15   12.55    1.65
  -1   2  15   14.22    0.86
  -1   2  15   12.84    1.60
  -1   2  15   12.43    1.67
  -1   2  15   14.77    0.92
  -1   2  15   12.04    1.61
   1  -2 -15   13.60    1.02
   1  -2 -14    5.49    0.63
  -1   2  14    4.37    1.00
  -1   2  14    5.37    1.14
   1  -2 -14    6.01    0.78
   1  -2 -14    5.64    0.70
  -1   2  14    6.65    0.70
  -1   2  14    6.17    0.61
  -1   2  14    5.85    1.25
  -1   2  14    6.64    1.25
   1  -2 -14    6.02    0.77
  -1   2  14    5.72    1.23
  -1   2  14    4.41    1.22
   1  -2 -14    4.72    0.55
  -1   2  14    6.22    0.66
   1  -2 -13    0.98    0.51
   1  -2 -13    0.08    0.35
  -1   2  13    0.10    0.72
  -1   2  13    1.61    0.89
   1  -2 -13    0.93    0.53
  -1   2  13    0.75    0.92
  -1   2  13    0.92    0.95
   1  -2 -13    0.85    0.43
   1  -2 -13    0.71    0.47
  -1   2  13    0.74    0.80
   1  -2 -13    0.66    0.50
  -1   2  13    0.66    0.35
  -1   2  13    0.87    0.44
  -1   2  12    2.91    0.51
  -1   2  12    2.35    0.39
   1  -2 -12    1.89    0.49
   1  -2 -12    2.67    0.47
   1  -2 -12    2.52    0.53
   1  -2 -12    3.06    0.55
  -1   2  12    2.26    0.86
   1  -2 -12    2.08    0.55
  -1   2  12    2.03    0.86
  -1   2  12    1.69    0.87
  -1   2  12    3.21    0.99
   1  -2 -12    2.09    0.52
   1  -2 -12    2.37    0.44
  -1   2  12    1.90    0.98
   1  -2 -11   62.99    2.23
  -1   2  11   63.94    3.11
  -1   2  11   68.54    3.14
  -1   2  11   69.78    3.16
   1  -2 -11   58.78    2.19
   1  -2 -11   61.18    2.18
   1  -2 -11   61.74    2.10
   1  -2 -11   61.19    2.22
  -1   2  11   63.03    2.00
   1  -2 -11   61.23    2.08
   1  -2 -11   62.52    2.81
   1  -2 -11   61.50    2.20
  -1   2  11   64.32    2.02
  -1   2  11   64.20    3.14
  -1   2  11   61.32    3.19
   1  -2 -11   66.54    2.20
   1  -2 -11   64.05    2.22
   1  -2 -10   39.92    1.58
  -1   2  10   43.65    2.33
   1  -2 -10   43.87    1.62
   1  -2 -10   42.95    2.09
   1  -2 -10   42.59    1.42
  -1   2  10   41.16    1.41
   1  -2 -10   39.91    1.56
  -1   2  10   39.63    1.41
  -1   2  10   41.18    2.31
  -1   2  10   42.55    2.32
  -1   2  10   42.39    2.31
   1  -2 -10   42.31    1.51
   1  -2 -10   40.83    1.60
   1  -2 -10   40.89    1.58
   1  -2 -10   42.37    1.58
   1  -2 -10   38.58    1.56
   1  -2  -9   33.78    1.35
   1  -2  -9   35.09    1.79
  -1   2   9   35.70    1.23
   1  -2  -9   36.33    1.37
   1  -2  -9   36.66    1.37
   1  -2  -9   36.01    1.39
  -1   2   9   36.87    2.04
  -1   2   9   38.52    2.01
  -1   2   9   35.80    2.03
   1  -2  -9   36.25    1.37
   1  -2  -9   34.64    1.37
   1  -2  -9   35.15    1.31
  -1   2   9   33.65    1.22
   1  -2  -8   49.65    2.06
  -1   2   8   48.21    2.27
  -1   2   8   45.84    1.49
  -1   2   8   45.87    1.46
  -1   2   8   46.36    2.19
  -1   2   8   49.98    2.33
   1  -2  -8   46.46    1.60
   1  -2  -8   46.80    1.60
   1  -2  -8   48.00    1.63
   1  -2  -8   48.38    1.64
  -1   2   7  196.80    5.97
  -1   2   7  185.84    5.05
  -1   2   7  186.90    5.08
  -1   2   7  194.31    5.86
   1  -2  -7  192.89    5.19
   1  -2  -7  190.34    5.65
   1  -2  -7  189.57    5.20
  -1   2   6  180.14    5.33
   1  -2  -6  172.73    5.01
   1  -2  -6  168.83    5.39
  -1   2   6  168.61    5.17
  -1   2   6  166.93    4.54
  -1   2   5  677.12   17.58
   1  -2  -5  658.38   17.27
  -1   2   5  631.87   17.05
   1  -2  -5  666.06   17.67
  -1   2   5  684.66   17.45
   1  -2  -4  660.65   17.30
  -1   2   4  648.66   17.14
   1  -2  -4  663.90   17.24
  -1   2   4  664.64   17.30
  -1   2   4  669.73   16.91
   1  -2  -4  630.94   16.86
  -1   2   4  643.01   16.96
   1  -2  -4  657.53   17.35
  -1   2   3  198.71    5.46
   1  -2  -3  189.60    5.32
   1  -2  -3  201.79    5.55
  -1   2   3  201.68    5.39
  -1   2   3  207.08    5.46
   1  -2  -3  189.50    5.50
  -1   2   3  194.46    5.54
  -1   2   3  194.59    5.62
   1  -2  -3  203.66    5.66
   1  -2  -2  590.76   15.07
  -1   2   2  582.35   15.04
   1  -2  -2  573.03   15.11
  -1   2   2  567.87   15.07
  -1   2   2  586.55   15.10
  -1   2   2  582.47   14.99
   1  -2  -2  557.56   15.06
  -1   2   2  580.58   15.17
  -1   2   1   40.26    1.39
   1  -2  -1   40.46    1.32
  -1   2   1   39.45    1.33
   1  -2  -1   41.67    1.32
  -1   2   1   40.97    1.45
   1  -2   0   30.18    1.14
  -1   2   0   31.43    0.98
  -1   2   0   30.01    1.05
  -1   2   0   29.40    0.97
   1  -2   0   29.80    1.10
   1  -2   0   30.40    0.99
   1  -2   0   31.51    1.01
  -1   2   0   29.94    1.12
   1  -2   1  107.46    3.01
   1  -2   1  109.11    3.02
  -1   2  -1  110.63    2.97
   1  -2   1  114.74    3.09
   1  -2   1  110.38    3.13
  -1   2  -1  113.31    3.10
   1  -2   1  104.27    3.03
   1  -2   2   17.36    0.82
   1  -2   2   17.06    0.84
  -1   2  -2   15.36    0.52
  -1   2  -3  982.33   24.80
  -1   2  -3  941.37   24.73
   1  -2   3  955.71   24.89
   1  -2   3  962.04   24.90
  -1   2  -4  610.31   16.05
   1  -2   4  623.18   16.28
  -1   2  -4  615.90   16.00
  -1   2  -5  197.71    5.86
  -1   2  -5  197.22    5.51
   1  -2   5  203.33    5.85
  -1   2  -5  205.00    5.48
   1  -2   6  105.46    3.45
  -1   2  -6  102.16    3.00
  -1   2  -6  102.99    3.48
  -1   2  -7   32.61    1.69
   1  -2   7   35.21    1.69
  -1   2  -8   37.42    1.93
   1  -2   8   38.77    1.67
   1  -2   8   37.08    1.85
  -1   2  -9    4.19    0.80
   1  -2   9    4.76    0.80
   1  -2   9    4.30    0.52
   1  -2   9    4.80    0.60
   1  -2   9    4.28    0.53
   1  -2   9    4.16    0.80
  -1   2 -10    1.45    0.64
  -1   2 -10    1.65    0.31
   1  -2  10    0.88    0.67
   1  -2  10    1.55    0.37
   1  -2  10    1.74    0.45
   1  -2  10    1.59    0.39
   1  -2  10    2.10    0.66
   1  -2  11   21.68    1.64
   1  -2  11   20.45    1.59
   1  -2  11   25.32    1.80
   1  -2  11   22.25    1.65
  -1   2 -11   21.67    0.95
  -1   2 -11   22.35    0.96
  -1   2 -11   25.11    1.75
  -1   2 -11   21.25    0.93
[truncated: 2,516,821 more chars]
